# Supplementary material for: RASGRP2 is a potential immune-related biomarker and regulates mitochondrial-dependent apoptosis in lung adenocarcinoma
Source: Front Immunol. 2023 Feb 3;14:1100231. doi: 10.3389/fimmu.2023.1100231 (PMC9936229; doi:10.3389/fimmu.2023.1100231)
Supplement: Supplementary Table 2 — Guanine nucleotide exchange factors (GEFs) from GeneCards. [file Table_2.xlsx]

## Sheet: Table S2 GEFs
Gene Symbol	Description	Category	Gifts	GC Id	Relevance score	GeneCards Link
F8	Coagulation Factor VIII	Protein Coding	49	GC0XM154835	97.8154	https://www.genecards.org/cgi-bin/carddisp.pl?gene=F8
F9	Coagulation Factor IX	Protein Coding	50	GC0XP139530	87.4073	https://www.genecards.org/cgi-bin/carddisp.pl?gene=F9
ARHGEF2	Rho/Rac Guanine Nucleotide Exchange Factor 2	Protein Coding	48	GC01M155946	80.0366	https://www.genecards.org/cgi-bin/carddisp.pl?gene=ARHGEF2
RAPGEF3	Rap Guanine Nucleotide Exchange Factor 3	Protein Coding	47	GC12M047736	78.6313	https://www.genecards.org/cgi-bin/carddisp.pl?gene=RAPGEF3
TNF	Tumor Necrosis Factor	Protein Coding	54	GC06P087731	72.8764	https://www.genecards.org/cgi-bin/carddisp.pl?gene=TNF
SOS1	SOS Ras/Rac Guanine Nucleotide Exchange Factor 1	Protein Coding	51	GC02M039043	69.4278	https://www.genecards.org/cgi-bin/carddisp.pl?gene=SOS1
VWF	Von Willebrand Factor	Protein Coding	51	GC12M005917	68.7556	https://www.genecards.org/cgi-bin/carddisp.pl?gene=VWF
F5	Coagulation Factor V	Protein Coding	50	GC01M169511	68.317	https://www.genecards.org/cgi-bin/carddisp.pl?gene=F5
RAPGEF1	Rap Guanine Nucleotide Exchange Factor 1	Protein Coding	44	GC09M131576	67.6744	https://www.genecards.org/cgi-bin/carddisp.pl?gene=RAPGEF1
ARFGEF2	ADP Ribosylation Factor Guanine Nucleotide Exchange Factor 2	Protein Coding	43	GC20P048921	67.6319	https://www.genecards.org/cgi-bin/carddisp.pl?gene=ARFGEF2
RAPGEF2	Rap Guanine Nucleotide Exchange Factor 2	Protein Coding	43	GC04P159106	67.5119	https://www.genecards.org/cgi-bin/carddisp.pl?gene=RAPGEF2
ARFGEF1	ADP Ribosylation Factor Guanine Nucleotide Exchange Factor 1	Protein Coding	41	GC08M067173	67.2513	https://www.genecards.org/cgi-bin/carddisp.pl?gene=ARFGEF1
RAPGEF4	Rap Guanine Nucleotide Exchange Factor 4	Protein Coding	45	GC02P172735	66.2895	https://www.genecards.org/cgi-bin/carddisp.pl?gene=RAPGEF4
F7	Coagulation Factor VII	Protein Coding	51	GC13P113105	64.9452	https://www.genecards.org/cgi-bin/carddisp.pl?gene=F7
GBF1	Golgi Brefeldin A Resistant Guanine Nucleotide Exchange Factor 1	Protein Coding	47	GC10P102245	64.8969	https://www.genecards.org/cgi-bin/carddisp.pl?gene=GBF1
ARHGEF12	Rho Guanine Nucleotide Exchange Factor 12	Protein Coding	44	GC11P120336	63.7486	https://www.genecards.org/cgi-bin/carddisp.pl?gene=ARHGEF12
ARHGEF11	Rho Guanine Nucleotide Exchange Factor 11	Protein Coding	44	GC01M156934	63.7342	https://www.genecards.org/cgi-bin/carddisp.pl?gene=ARHGEF11
F2	Coagulation Factor II, Thrombin	Protein Coding	52	GC11P046720	63.707	https://www.genecards.org/cgi-bin/carddisp.pl?gene=F2
HPRT1	Hypoxanthine Phosphoribosyltransferase 1	Protein Coding	51	GC0XP134460	63.6158	https://www.genecards.org/cgi-bin/carddisp.pl?gene=HPRT1
VAV1	Vav Guanine Nucleotide Exchange Factor 1	Protein Coding	48	GC19P006772	62.8901	https://www.genecards.org/cgi-bin/carddisp.pl?gene=VAV1
RASGRF1	Ras Protein Specific Guanine Nucleotide Releasing Factor 1	Protein Coding	45	GC15M078959	62.6556	https://www.genecards.org/cgi-bin/carddisp.pl?gene=RASGRF1
ARHGEF7	Rho Guanine Nucleotide Exchange Factor 7	Protein Coding	45	GC13P111114	62.5003	https://www.genecards.org/cgi-bin/carddisp.pl?gene=ARHGEF7
ARHGEF25	Rho Guanine Nucleotide Exchange Factor 25	Protein Coding	38	GC12P057611	61.8318	https://www.genecards.org/cgi-bin/carddisp.pl?gene=ARHGEF25
GGCX	Gamma-Glutamyl Carboxylase	Protein Coding	50	GC02M085544	60.5334	https://www.genecards.org/cgi-bin/carddisp.pl?gene=GGCX
VAV2	Vav Guanine Nucleotide Exchange Factor 2	Protein Coding	45	GC09M133761	60.3	https://www.genecards.org/cgi-bin/carddisp.pl?gene=VAV2
ARHGEF1	Rho Guanine Nucleotide Exchange Factor 1	Protein Coding	48	GC19P041883	60.2519	https://www.genecards.org/cgi-bin/carddisp.pl?gene=ARHGEF1
F11	Coagulation Factor XI	Protein Coding	50	GC04P186265	59.8934	https://www.genecards.org/cgi-bin/carddisp.pl?gene=F11
ARHGEF6	Rac/Cdc42 Guanine Nucleotide Exchange Factor 6	Protein Coding	45	GC0XM136665	59.5289	https://www.genecards.org/cgi-bin/carddisp.pl?gene=ARHGEF6
IGF1	Insulin Like Growth Factor 1	Protein Coding	50	GC12M102395	59.3199	https://www.genecards.org/cgi-bin/carddisp.pl?gene=IGF1
VEGFA	Vascular Endothelial Growth Factor A	Protein Coding	51	GC06P043770	58.8902	https://www.genecards.org/cgi-bin/carddisp.pl?gene=VEGFA
TRIO	Trio Rho Guanine Nucleotide Exchange Factor	Protein Coding	47	GC05P014143	57.7012	https://www.genecards.org/cgi-bin/carddisp.pl?gene=TRIO
RAPGEF5	Rap Guanine Nucleotide Exchange Factor 5	Protein Coding	43	GC07M022128	57.4792	https://www.genecards.org/cgi-bin/carddisp.pl?gene=RAPGEF5
ARHGEF18	Rho/Rac Guanine Nucleotide Exchange Factor 18	Protein Coding	44	GC19P007351	57.3534	https://www.genecards.org/cgi-bin/carddisp.pl?gene=ARHGEF18
VAV3	Vav Guanine Nucleotide Exchange Factor 3	Protein Coding	45	GC01M107571	57.2027	https://www.genecards.org/cgi-bin/carddisp.pl?gene=VAV3
RAPGEF6	Rap Guanine Nucleotide Exchange Factor 6	Protein Coding	39	GC05M131423	56.524	https://www.genecards.org/cgi-bin/carddisp.pl?gene=RAPGEF6
ARHGEF28	Rho Guanine Nucleotide Exchange Factor 28	Protein Coding	40	GC05P073626	56.4249	https://www.genecards.org/cgi-bin/carddisp.pl?gene=ARHGEF28
TGFB1	Transforming Growth Factor Beta 1	Protein Coding	55	GC19M041301	55.8141	https://www.genecards.org/cgi-bin/carddisp.pl?gene=TGFB1
ARHGEF9	Cdc42 Guanine Nucleotide Exchange Factor 9	Protein Coding	44	GC0XM063634	55.6578	https://www.genecards.org/cgi-bin/carddisp.pl?gene=ARHGEF9
SERGEF	Secretion Regulating Guanine Nucleotide Exchange Factor	Protein Coding	38	GC11M017767	55.3815	https://www.genecards.org/cgi-bin/carddisp.pl?gene=SERGEF
ARHGEF3	Rho Guanine Nucleotide Exchange Factor 3	Protein Coding	43	GC03M056736	55.1952	https://www.genecards.org/cgi-bin/carddisp.pl?gene=ARHGEF3
ARHGEF4	Rho Guanine Nucleotide Exchange Factor 4	Protein Coding	43	GC02P130836	55.0043	https://www.genecards.org/cgi-bin/carddisp.pl?gene=ARHGEF4
ARHGEF17	Rho Guanine Nucleotide Exchange Factor 17	Protein Coding	40	GC11P073306	54.452	https://www.genecards.org/cgi-bin/carddisp.pl?gene=ARHGEF17
ARHGEF26	Rho Guanine Nucleotide Exchange Factor 26	Protein Coding	38	GC03P154124	54.0395	https://www.genecards.org/cgi-bin/carddisp.pl?gene=ARHGEF26
RABGEF1	RAB Guanine Nucleotide Exchange Factor 1	Protein Coding	44	GC07P071163	53.2064	https://www.genecards.org/cgi-bin/carddisp.pl?gene=RABGEF1
EGFR	Epidermal Growth Factor Receptor	Protein Coding	58	GC07P055019	53.066	https://www.genecards.org/cgi-bin/carddisp.pl?gene=EGFR
ARHGEF5	Rho Guanine Nucleotide Exchange Factor 5	Protein Coding	41	GC07P144355	52.911	https://www.genecards.org/cgi-bin/carddisp.pl?gene=ARHGEF5
TP53	Tumor Protein P53	Protein Coding	55	GC17M007661	52.1431	https://www.genecards.org/cgi-bin/carddisp.pl?gene=TP53
ARHGEF10L	Rho Guanine Nucleotide Exchange Factor 10 Like	Protein Coding	38	GC01P017965	52.1294	https://www.genecards.org/cgi-bin/carddisp.pl?gene=ARHGEF10L
RAPGEFL1	Rap Guanine Nucleotide Exchange Factor Like 1	Protein Coding	36	GC17P040177	51.9529	https://www.genecards.org/cgi-bin/carddisp.pl?gene=RAPGEFL1
SOS2	SOS Ras/Rho Guanine Nucleotide Exchange Factor 2	Protein Coding	47	GC14M050117	51.4579	https://www.genecards.org/cgi-bin/carddisp.pl?gene=SOS2
ARHGEF10	Rho Guanine Nucleotide Exchange Factor 10	Protein Coding	45	GC08P001823	51.3235	https://www.genecards.org/cgi-bin/carddisp.pl?gene=ARHGEF10
IL6	Interleukin 6	Protein Coding	53	GC07P022725	50.8998	https://www.genecards.org/cgi-bin/carddisp.pl?gene=IL6
CFH	Complement Factor H	Protein Coding	50	GC01P196621	50.7543	https://www.genecards.org/cgi-bin/carddisp.pl?gene=CFH
NGEF	Neuronal Guanine Nucleotide Exchange Factor	Protein Coding	41	GC02M232878	49.6086	https://www.genecards.org/cgi-bin/carddisp.pl?gene=NGEF
ARHGEF19	Rho Guanine Nucleotide Exchange Factor 19	Protein Coding	39	GC01M016197	49.336	https://www.genecards.org/cgi-bin/carddisp.pl?gene=ARHGEF19
ALS2	Alsin Rho Guanine Nucleotide Exchange Factor ALS2	Protein Coding	47	GC02M201701	49.0892	https://www.genecards.org/cgi-bin/carddisp.pl?gene=ALS2
RALGDS	Ral Guanine Nucleotide Dissociation Stimulator	Protein Coding	44	GC09M133097	48.9882	https://www.genecards.org/cgi-bin/carddisp.pl?gene=RALGDS
IGF1R	Insulin Like Growth Factor 1 Receptor	Protein Coding	57	GC15P098648	48.4608	https://www.genecards.org/cgi-bin/carddisp.pl?gene=IGF1R
AKT1	AKT Serine/Threonine Kinase 1	Protein Coding	56	GC14M104769	47.9988	https://www.genecards.org/cgi-bin/carddisp.pl?gene=AKT1
EGF	Epidermal Growth Factor	Protein Coding	54	GC04P109912	47.8022	https://www.genecards.org/cgi-bin/carddisp.pl?gene=EGF
RASGRF2	Ras Protein Specific Guanine Nucleotide Releasing Factor 2	Protein Coding	40	GC05P080960	47.7996	https://www.genecards.org/cgi-bin/carddisp.pl?gene=RASGRF2
F13A1	Coagulation Factor XIII A Chain	Protein Coding	50	GC06M006144	47.3138	https://www.genecards.org/cgi-bin/carddisp.pl?gene=F13A1
RAC1	Rac Family Small GTPase 1	Protein Coding	51	GC07P006377	47.3053	https://www.genecards.org/cgi-bin/carddisp.pl?gene=RAC1
ARHGEF40	Rho Guanine Nucleotide Exchange Factor 40	Protein Coding	36	GC14P033418	46.1033	https://www.genecards.org/cgi-bin/carddisp.pl?gene=ARHGEF40
ARHGEF37	Rho Guanine Nucleotide Exchange Factor 37	Protein Coding	36	GC05P149551	45.7089	https://www.genecards.org/cgi-bin/carddisp.pl?gene=ARHGEF37
ARHGEF39	Rho Guanine Nucleotide Exchange Factor 39	Protein Coding	36	GC09M035658	45.4155	https://www.genecards.org/cgi-bin/carddisp.pl?gene=ARHGEF39
ARHGEF15	Rho Guanine Nucleotide Exchange Factor 15	Protein Coding	40	GC17P008310	45.2408	https://www.genecards.org/cgi-bin/carddisp.pl?gene=ARHGEF15
ARHGEF16	Rho Guanine Nucleotide Exchange Factor 16	Protein Coding	41	GC01P003454	44.6413	https://www.genecards.org/cgi-bin/carddisp.pl?gene=ARHGEF16
RIC8A	RIC8 Guanine Nucleotide Exchange Factor A	Protein Coding	38	GC11P000207	43.6842	https://www.genecards.org/cgi-bin/carddisp.pl?gene=RIC8A
ARHGEF38	Rho Guanine Nucleotide Exchange Factor 38	Protein Coding	34	GC04P105552	43.6577	https://www.genecards.org/cgi-bin/carddisp.pl?gene=ARHGEF38
HIF1A	Hypoxia Inducible Factor 1 Subunit Alpha	Protein Coding	51	GC14P061695	43.3003	https://www.genecards.org/cgi-bin/carddisp.pl?gene=HIF1A
ARHGEF33	Rho Guanine Nucleotide Exchange Factor 33	Protein Coding	30	GC02P038885	43.0865	https://www.genecards.org/cgi-bin/carddisp.pl?gene=ARHGEF33
VKORC1	Vitamin K Epoxide Reductase Complex Subunit 1	Protein Coding	49	GC16M037882	42.6671	https://www.genecards.org/cgi-bin/carddisp.pl?gene=VKORC1
IL10	Interleukin 10	Protein Coding	50	GC01M206767	42.231	https://www.genecards.org/cgi-bin/carddisp.pl?gene=IL10
TNFRSF1A	TNF Receptor Superfamily Member 1A	Protein Coding	52	GC12M006328	41.4795	https://www.genecards.org/cgi-bin/carddisp.pl?gene=TNFRSF1A
FGF2	Fibroblast Growth Factor 2	Protein Coding	48	GC04P122826	40.9805	https://www.genecards.org/cgi-bin/carddisp.pl?gene=FGF2
RASGRP1	RAS Guanyl Releasing Protein 1	Protein Coding	50	GC15M038488	40.8522	https://www.genecards.org/cgi-bin/carddisp.pl?gene=RASGRP1
RIC8B	RIC8 Guanine Nucleotide Exchange Factor B	Protein Coding	36	GC12P106774	40.7217	https://www.genecards.org/cgi-bin/carddisp.pl?gene=RIC8B
F3	Coagulation Factor III, Tissue Factor	Protein Coding	48	GC01M094599	40.6767	https://www.genecards.org/cgi-bin/carddisp.pl?gene=F3
HRAS	HRas Proto-Oncogene, GTPase	Protein Coding	55	GC11M003889	40.1986	https://www.genecards.org/cgi-bin/carddisp.pl?gene=HRAS
GNAS	GNAS Complex Locus	Protein Coding	52	GC20P058839	40.0866	https://www.genecards.org/cgi-bin/carddisp.pl?gene=GNAS
CFI	Complement Factor I	Protein Coding	50	GC04M109732	40.0135	https://www.genecards.org/cgi-bin/carddisp.pl?gene=CFI
LMAN1	Lectin, Mannose Binding 1	Protein Coding	48	GC18M059327	39.3263	https://www.genecards.org/cgi-bin/carddisp.pl?gene=LMAN1
RHOA	Ras Homolog Family Member A	Protein Coding	52	GC03M049359	39.3255	https://www.genecards.org/cgi-bin/carddisp.pl?gene=RHOA
IGF2	Insulin Like Growth Factor 2	Protein Coding	51	GC11M003998	39.1276	https://www.genecards.org/cgi-bin/carddisp.pl?gene=IGF2
DEF6	DEF6 Guanine Nucleotide Exchange Factor	Protein Coding	44	GC06P087878	38.2843	https://www.genecards.org/cgi-bin/carddisp.pl?gene=DEF6
RANGRF	RAN Guanine Nucleotide Release Factor	Protein Coding	37	GC17P008288	37.9803	https://www.genecards.org/cgi-bin/carddisp.pl?gene=RANGRF
TIAM1	TIAM Rac1 Associated GEF 1	Protein Coding	47	GC21M031118	37.8778	https://www.genecards.org/cgi-bin/carddisp.pl?gene=TIAM1
BDNF	Brain Derived Neurotrophic Factor	Protein Coding	52	GC11M027654	37.5795	https://www.genecards.org/cgi-bin/carddisp.pl?gene=BDNF
MTHFR	Methylenetetrahydrofolate Reductase	Protein Coding	50	GC01M011785	37.4347	https://www.genecards.org/cgi-bin/carddisp.pl?gene=MTHFR
RGL2	Ral Guanine Nucleotide Dissociation Stimulator Like 2	Protein Coding	41	GC06M033291	37.2285	https://www.genecards.org/cgi-bin/carddisp.pl?gene=RGL2
CDC42	Cell Division Cycle 42	Protein Coding	53	GC01P022052	37.0965	https://www.genecards.org/cgi-bin/carddisp.pl?gene=CDC42
EEF1D	Eukaryotic Translation Elongation Factor 1 Delta	Protein Coding	43	GC08M143579	36.7753	https://www.genecards.org/cgi-bin/carddisp.pl?gene=EEF1D
SIL1	SIL1 Nucleotide Exchange Factor	Protein Coding	43	GC05M138957	36.7207	https://www.genecards.org/cgi-bin/carddisp.pl?gene=SIL1
PREX1	Phosphatidylinositol-3,4,5-Trisphosphate Dependent Rac Exchange Factor 1	Protein Coding	46	GC20M048624	36.7048	https://www.genecards.org/cgi-bin/carddisp.pl?gene=PREX1
ERCC2	ERCC Excision Repair 2, TFIIH Core Complex Helicase Subunit	Protein Coding	50	GC19M045349	36.6924	https://www.genecards.org/cgi-bin/carddisp.pl?gene=ERCC2
MCF2L	MCF.2 Cell Line Derived Transforming Sequence Like	Protein Coding	44	GC13P112894	36.4584	https://www.genecards.org/cgi-bin/carddisp.pl?gene=MCF2L
GNAI1	G Protein Subunit Alpha I1	Protein Coding	48	GC07P079769	36.3716	https://www.genecards.org/cgi-bin/carddisp.pl?gene=GNAI1
MCF2	MCF.2 Cell Line Derived Transforming Sequence	Protein Coding	43	GC0XM139581	36.1846	https://www.genecards.org/cgi-bin/carddisp.pl?gene=MCF2
RASGRP2	RAS Guanyl Releasing Protein 2	Protein Coding	46	GC11M064726	36.04	https://www.genecards.org/cgi-bin/carddisp.pl?gene=RASGRP2
IL1B	Interleukin 1 Beta	Protein Coding	50	GC02M112829	35.5988	https://www.genecards.org/cgi-bin/carddisp.pl?gene=IL1B
RGL1	Ral Guanine Nucleotide Dissociation Stimulator Like 1	Protein Coding	42	GC01P183636	35.2207	https://www.genecards.org/cgi-bin/carddisp.pl?gene=RGL1
IGFBP3	Insulin Like Growth Factor Binding Protein 3	Protein Coding	50	GC07M045912	35.1497	https://www.genecards.org/cgi-bin/carddisp.pl?gene=IGFBP3
KRAS	KRAS Proto-Oncogene, GTPase	Protein Coding	54	GC12M025204	34.9395	https://www.genecards.org/cgi-bin/carddisp.pl?gene=KRAS
HGF	Hepatocyte Growth Factor	Protein Coding	54	GC07M081699	34.8829	https://www.genecards.org/cgi-bin/carddisp.pl?gene=HGF
RAP1A	RAP1A, Member Of RAS Oncogene Family	Protein Coding	47	GC01P111542	34.8723	https://www.genecards.org/cgi-bin/carddisp.pl?gene=RAP1A
RGL3	Ral Guanine Nucleotide Dissociation Stimulator Like 3	Protein Coding	35	GC19M011384	34.5814	https://www.genecards.org/cgi-bin/carddisp.pl?gene=RGL3
KDR	Kinase Insert Domain Receptor	Protein Coding	56	GC04M055078	34.0607	https://www.genecards.org/cgi-bin/carddisp.pl?gene=KDR
ERCC1	ERCC Excision Repair 1, Endonuclease Non-Catalytic Subunit	Protein Coding	48	GC19M068005	34.0059	https://www.genecards.org/cgi-bin/carddisp.pl?gene=ERCC1
ERBB2	Erb-B2 Receptor Tyrosine Kinase 2	Protein Coding	58	GC17P039687	34.002	https://www.genecards.org/cgi-bin/carddisp.pl?gene=ERBB2
ARF1	ADP Ribosylation Factor 1	Protein Coding	47	GC01P228082	33.6144	https://www.genecards.org/cgi-bin/carddisp.pl?gene=ARF1
GNB3	G Protein Subunit Beta 3	Protein Coding	49	GC12P006839	33.4325	https://www.genecards.org/cgi-bin/carddisp.pl?gene=GNB3
JUN	Jun Proto-Oncogene, AP-1 Transcription Factor Subunit	Protein Coding	50	GC01M058780	33.3906	https://www.genecards.org/cgi-bin/carddisp.pl?gene=JUN
SP1	Sp1 Transcription Factor	Protein Coding	49	GC12P053380	33.2272	https://www.genecards.org/cgi-bin/carddisp.pl?gene=SP1
MAPK1	Mitogen-Activated Protein Kinase 1	Protein Coding	54	GC22M021759	33.2164	https://www.genecards.org/cgi-bin/carddisp.pl?gene=MAPK1
GDA	Guanine Deaminase	Protein Coding	46	GC09P072114	33.2126	https://www.genecards.org/cgi-bin/carddisp.pl?gene=GDA
GRB2	Growth Factor Receptor Bound Protein 2	Protein Coding	48	GC17M075318	32.9514	https://www.genecards.org/cgi-bin/carddisp.pl?gene=GRB2
AKAP13	A-Kinase Anchoring Protein 13	Protein Coding	45	GC15P120980	32.9502	https://www.genecards.org/cgi-bin/carddisp.pl?gene=AKAP13
FGFR2	Fibroblast Growth Factor Receptor 2	Protein Coding	58	GC10M121478	32.8537	https://www.genecards.org/cgi-bin/carddisp.pl?gene=FGFR2
IFNG	Interferon Gamma	Protein Coding	52	GC12M068154	32.6982	https://www.genecards.org/cgi-bin/carddisp.pl?gene=IFNG
CSF2	Colony Stimulating Factor 2	Protein Coding	46	GC05P132073	32.5241	https://www.genecards.org/cgi-bin/carddisp.pl?gene=CSF2
NFKB1	Nuclear Factor Kappa B Subunit 1	Protein Coding	55	GC04P102501	32.4041	https://www.genecards.org/cgi-bin/carddisp.pl?gene=NFKB1
ERCC6	ERCC Excision Repair 6, Chromatin Remodeling Factor	Protein Coding	48	GC10M049454	32.2493	https://www.genecards.org/cgi-bin/carddisp.pl?gene=ERCC6
CSF3	Colony Stimulating Factor 3	Protein Coding	45	GC17P040015	32.1175	https://www.genecards.org/cgi-bin/carddisp.pl?gene=CSF3
IPCEF1	Interaction Protein For Cytohesin Exchange Factors 1	Protein Coding	37	GC06M154154	32.1147	https://www.genecards.org/cgi-bin/carddisp.pl?gene=IPCEF1
PREX2	Phosphatidylinositol-3,4,5-Trisphosphate Dependent Rac Exchange Factor 2	Protein Coding	41	GC08P067952	32.0629	https://www.genecards.org/cgi-bin/carddisp.pl?gene=PREX2
GNAQ	G Protein Subunit Alpha Q	Protein Coding	51	GC09M077716	31.9712	https://www.genecards.org/cgi-bin/carddisp.pl?gene=GNAQ
NGF	Nerve Growth Factor	Protein Coding	54	GC01M115285	31.8127	https://www.genecards.org/cgi-bin/carddisp.pl?gene=NGF
ARHGEF35	Rho Guanine Nucleotide Exchange Factor 35	Protein Coding	27	GC07M144186	31.7696	https://www.genecards.org/cgi-bin/carddisp.pl?gene=ARHGEF35
BRCA2	BRCA2 DNA Repair Associated	Protein Coding	50	GC13P032315	31.6716	https://www.genecards.org/cgi-bin/carddisp.pl?gene=BRCA2
INS	Insulin	Protein Coding	50	GC11M002159	31.4549	https://www.genecards.org/cgi-bin/carddisp.pl?gene=INS
ESR1	Estrogen Receptor 1	Protein Coding	56	GC06P151656	31.4291	https://www.genecards.org/cgi-bin/carddisp.pl?gene=ESR1
NOD2	Nucleotide Binding Oligomerization Domain Containing 2	Protein Coding	50	GC16P050693	31.4194	https://www.genecards.org/cgi-bin/carddisp.pl?gene=NOD2
THBD	Thrombomodulin	Protein Coding	49	GC20M023026	31.3623	https://www.genecards.org/cgi-bin/carddisp.pl?gene=THBD
CXCL8	C-X-C Motif Chemokine Ligand 8	Protein Coding	44	GC04P073740	31.347	https://www.genecards.org/cgi-bin/carddisp.pl?gene=CXCL8
STAT3	Signal Transducer And Activator Of Transcription 3	Protein Coding	56	GC17M042313	31.3377	https://www.genecards.org/cgi-bin/carddisp.pl?gene=STAT3
ARF6	ADP Ribosylation Factor 6	Protein Coding	45	GC14P049895	31.1489	https://www.genecards.org/cgi-bin/carddisp.pl?gene=ARF6
APOE	Apolipoprotein E	Protein Coding	53	GC19P069967	31.0645	https://www.genecards.org/cgi-bin/carddisp.pl?gene=APOE
FGFR1	Fibroblast Growth Factor Receptor 1	Protein Coding	59	GC08M038400	30.9074	https://www.genecards.org/cgi-bin/carddisp.pl?gene=FGFR1
BRCA1	BRCA1 DNA Repair Associated	Protein Coding	52	GC17M043044	30.635	https://www.genecards.org/cgi-bin/carddisp.pl?gene=BRCA1
SRC	SRC Proto-Oncogene, Non-Receptor Tyrosine Kinase	Protein Coding	54	GC20P037344	30.4065	https://www.genecards.org/cgi-bin/carddisp.pl?gene=SRC
PDGFRB	Platelet Derived Growth Factor Receptor Beta	Protein Coding	56	GC05M150113	30.346	https://www.genecards.org/cgi-bin/carddisp.pl?gene=PDGFRB
HNF4A	Hepatocyte Nuclear Factor 4 Alpha	Protein Coding	52	GC20P044355	30.1882	https://www.genecards.org/cgi-bin/carddisp.pl?gene=HNF4A
MET	MET Proto-Oncogene, Receptor Tyrosine Kinase	Protein Coding	56	GC07P116672	30.1352	https://www.genecards.org/cgi-bin/carddisp.pl?gene=MET
ADAMTS13	ADAM Metallopeptidase With Thrombospondin Type 1 Motif 13	Protein Coding	51	GC09P133414	30.1306	https://www.genecards.org/cgi-bin/carddisp.pl?gene=ADAMTS13
TGFA	Transforming Growth Factor Alpha	Protein Coding	49	GC02M070447	29.7604	https://www.genecards.org/cgi-bin/carddisp.pl?gene=TGFA
NET1	Neuroepithelial Cell Transforming 1	Protein Coding	45	GC10P005444	29.756	https://www.genecards.org/cgi-bin/carddisp.pl?gene=NET1
CFB	Complement Factor B	Protein Coding	50	GC06P031945	29.7535	https://www.genecards.org/cgi-bin/carddisp.pl?gene=CFB
CTNNB1	Catenin Beta 1	Protein Coding	56	GC03P041236	29.7412	https://www.genecards.org/cgi-bin/carddisp.pl?gene=CTNNB1
FLT1	Fms Related Receptor Tyrosine Kinase 1	Protein Coding	54	GC13M028300	29.3934	https://www.genecards.org/cgi-bin/carddisp.pl?gene=FLT1
CSF1	Colony Stimulating Factor 1	Protein Coding	47	GC01P109911	29.3656	https://www.genecards.org/cgi-bin/carddisp.pl?gene=CSF1
FGFR3	Fibroblast Growth Factor Receptor 3	Protein Coding	58	GC04P001795	29.2901	https://www.genecards.org/cgi-bin/carddisp.pl?gene=FGFR3
NRAS	NRAS Proto-Oncogene, GTPase	Protein Coding	53	GC01M114704	29.1462	https://www.genecards.org/cgi-bin/carddisp.pl?gene=NRAS
TNFRSF1B	TNF Receptor Superfamily Member 1B	Protein Coding	52	GC01P012272	29.0383	https://www.genecards.org/cgi-bin/carddisp.pl?gene=TNFRSF1B
GNAI2	G Protein Subunit Alpha I2	Protein Coding	49	GC03P050226	28.895	https://www.genecards.org/cgi-bin/carddisp.pl?gene=GNAI2
SLC8A1	Solute Carrier Family 8 Member A1	Protein Coding	47	GC02M040078	28.867	https://www.genecards.org/cgi-bin/carddisp.pl?gene=SLC8A1
CYTH2	Cytohesin 2	Protein Coding	42	GC19P070126	28.8376	https://www.genecards.org/cgi-bin/carddisp.pl?gene=CYTH2
SLC9A1	Solute Carrier Family 9 Member A1	Protein Coding	53	GC01M027176	28.748	https://www.genecards.org/cgi-bin/carddisp.pl?gene=SLC9A1
IL4	Interleukin 4	Protein Coding	49	GC05P132673	28.6035	https://www.genecards.org/cgi-bin/carddisp.pl?gene=IL4
RALGPS1	Ral GEF With PH Domain And SH3 Binding Motif 1	Protein Coding	39	GC09P126914	28.5778	https://www.genecards.org/cgi-bin/carddisp.pl?gene=RALGPS1
EEF1A1	Eukaryotic Translation Elongation Factor 1 Alpha 1	Protein Coding	45	GC06M073515	28.3279	https://www.genecards.org/cgi-bin/carddisp.pl?gene=EEF1A1
PLA2G7	Phospholipase A2 Group VII	Protein Coding	52	GC06M046704	28.3007	https://www.genecards.org/cgi-bin/carddisp.pl?gene=PLA2G7
CYTH1	Cytohesin 1	Protein Coding	44	GC17M078674	28.2742	https://www.genecards.org/cgi-bin/carddisp.pl?gene=CYTH1
BRAF	B-Raf Proto-Oncogene, Serine/Threonine Kinase	Protein Coding	55	GC07M140740	28.2512	https://www.genecards.org/cgi-bin/carddisp.pl?gene=BRAF
NFE2L2	NFE2 Like BZIP Transcription Factor 2	Protein Coding	53	GC02M177227	28.206	https://www.genecards.org/cgi-bin/carddisp.pl?gene=NFE2L2
ARHGEF34P	Rho Guanine Nucleotide Exchange Factor 34, Pseudogene	Pseudogene	11	GC07M144260	28.1808	https://www.genecards.org/cgi-bin/carddisp.pl?gene=ARHGEF34P
SERPINC1	Serpin Family C Member 1	Protein Coding	52	GC01M174593	28.1582	https://www.genecards.org/cgi-bin/carddisp.pl?gene=SERPINC1
SLC9A3	Solute Carrier Family 9 Member A3	Protein Coding	50	GC05M000472	28.1278	https://www.genecards.org/cgi-bin/carddisp.pl?gene=SLC9A3
PPARG	Peroxisome Proliferator Activated Receptor Gamma	Protein Coding	55	GC03P012287	28.0447	https://www.genecards.org/cgi-bin/carddisp.pl?gene=PPARG
RASGRP3	RAS Guanyl Releasing Protein 3	Protein Coding	45	GC02P033436	27.9537	https://www.genecards.org/cgi-bin/carddisp.pl?gene=RASGRP3
TGFBR2	Transforming Growth Factor Beta Receptor 2	Protein Coding	54	GC03P030623	27.9401	https://www.genecards.org/cgi-bin/carddisp.pl?gene=TGFBR2
IL2	Interleukin 2	Protein Coding	51	GC04M122451	27.8204	https://www.genecards.org/cgi-bin/carddisp.pl?gene=IL2
RGL4	Ral Guanine Nucleotide Dissociation Stimulator Like 4	Protein Coding	36	GC22P023688	27.741	https://www.genecards.org/cgi-bin/carddisp.pl?gene=RGL4
C3	Complement C3	Protein Coding	52	GC19M006677	27.6279	https://www.genecards.org/cgi-bin/carddisp.pl?gene=C3
HLA-DRB1	Major Histocompatibility Complex, Class II, DR Beta 1	Protein Coding	50	GC06M069255	27.4374	https://www.genecards.org/cgi-bin/carddisp.pl?gene=HLA-DRB1
CDKN2A	Cyclin Dependent Kinase Inhibitor 2A	Protein Coding	52	GC09M021967	27.1359	https://www.genecards.org/cgi-bin/carddisp.pl?gene=CDKN2A
GNAI3	G Protein Subunit Alpha I3	Protein Coding	48	GC01P109548	27.1109	https://www.genecards.org/cgi-bin/carddisp.pl?gene=GNAI3
PROC	Protein C, Inactivator Of Coagulation Factors Va And VIIIa	Protein Coding	54	GC02P127418	27.0512	https://www.genecards.org/cgi-bin/carddisp.pl?gene=PROC
NOS3	Nitric Oxide Synthase 3	Protein Coding	52	GC07P150990	27.0383	https://www.genecards.org/cgi-bin/carddisp.pl?gene=NOS3
TOP3A	DNA Topoisomerase III Alpha	Protein Coding	44	GC17M018271	27.0312	https://www.genecards.org/cgi-bin/carddisp.pl?gene=TOP3A
RAB3IL1	RAB3A Interacting Protein Like 1	Protein Coding	40	GC11M061897	27.0199	https://www.genecards.org/cgi-bin/carddisp.pl?gene=RAB3IL1
RABIF	RAB Interacting Factor	Protein Coding	38	GC01M202878	26.9951	https://www.genecards.org/cgi-bin/carddisp.pl?gene=RABIF
SERPINE1	Serpin Family E Member 1	Protein Coding	52	GC07P101127	26.8871	https://www.genecards.org/cgi-bin/carddisp.pl?gene=SERPINE1
TGFB2	Transforming Growth Factor Beta 2	Protein Coding	54	GC01P218345	26.6055	https://www.genecards.org/cgi-bin/carddisp.pl?gene=TGFB2
GNA13	G Protein Subunit Alpha 13	Protein Coding	45	GC17M065009	26.5784	https://www.genecards.org/cgi-bin/carddisp.pl?gene=GNA13
FOS	Fos Proto-Oncogene, AP-1 Transcription Factor Subunit	Protein Coding	52	GC14P075278	26.5459	https://www.genecards.org/cgi-bin/carddisp.pl?gene=FOS
MYC	MYC Proto-Oncogene, BHLH Transcription Factor	Protein Coding	54	GC08P127735	26.4917	https://www.genecards.org/cgi-bin/carddisp.pl?gene=MYC
C9orf72	C9orf72-SMCR8 Complex Subunit	Protein Coding	43	GC09M028435	26.3439	https://www.genecards.org/cgi-bin/carddisp.pl?gene=C9orf72
PNP	Purine Nucleoside Phosphorylase	Protein Coding	51	GC14P033369	26.3309	https://www.genecards.org/cgi-bin/carddisp.pl?gene=PNP
GNB1	G Protein Subunit Beta 1	Protein Coding	47	GC01M001785	26.3169	https://www.genecards.org/cgi-bin/carddisp.pl?gene=GNB1
GNA11	G Protein Subunit Alpha 11	Protein Coding	50	GC19P003094	26.2799	https://www.genecards.org/cgi-bin/carddisp.pl?gene=GNA11
RELA	RELA Proto-Oncogene, NF-KB Subunit	Protein Coding	54	GC11M065653	26.2472	https://www.genecards.org/cgi-bin/carddisp.pl?gene=RELA
ERCC5	ERCC Excision Repair 5, Endonuclease	Protein Coding	47	GC13P102845	26.0777	https://www.genecards.org/cgi-bin/carddisp.pl?gene=ERCC5
CFD	Complement Factor D	Protein Coding	47	GC19P000859	26.0579	https://www.genecards.org/cgi-bin/carddisp.pl?gene=CFD
PSD4	Pleckstrin And Sec7 Domain Containing 4	Protein Coding	36	GC02P113157	26.0329	https://www.genecards.org/cgi-bin/carddisp.pl?gene=PSD4
FGF1	Fibroblast Growth Factor 1	Protein Coding	50	GC05M142555	25.9899	https://www.genecards.org/cgi-bin/carddisp.pl?gene=FGF1
RAD51	RAD51 Recombinase	Protein Coding	54	GC15P040694	25.8998	https://www.genecards.org/cgi-bin/carddisp.pl?gene=RAD51
CRP	C-Reactive Protein	Protein Coding	48	GC01M159728	25.8135	https://www.genecards.org/cgi-bin/carddisp.pl?gene=CRP
CD46	CD46 Molecule	Protein Coding	50	GC01P207752	25.7857	https://www.genecards.org/cgi-bin/carddisp.pl?gene=CD46
RCC1	Regulator Of Chromosome Condensation 1	Protein Coding	45	GC01P028505	25.7686	https://www.genecards.org/cgi-bin/carddisp.pl?gene=RCC1
PSD	Pleckstrin And Sec7 Domain Containing	Protein Coding	40	GC10M102403	25.5723	https://www.genecards.org/cgi-bin/carddisp.pl?gene=PSD
TBP	TATA-Box Binding Protein	Protein Coding	51	GC06P170554	25.572	https://www.genecards.org/cgi-bin/carddisp.pl?gene=TBP
TNFSF11	TNF Superfamily Member 11	Protein Coding	54	GC13P042562	25.5713	https://www.genecards.org/cgi-bin/carddisp.pl?gene=TNFSF11
SLC9A3R1	SLC9A3 Regulator 1	Protein Coding	48	GC17P074749	25.5585	https://www.genecards.org/cgi-bin/carddisp.pl?gene=SLC9A3R1
FASLG	Fas Ligand	Protein Coding	50	GC01P172628	25.4784	https://www.genecards.org/cgi-bin/carddisp.pl?gene=FASLG
IQSEC1	IQ Motif And Sec7 Domain ArfGEF 1	Protein Coding	43	GC03M021319	25.4549	https://www.genecards.org/cgi-bin/carddisp.pl?gene=IQSEC1
BMP6	Bone Morphogenetic Protein 6	Protein Coding	46	GC06P007726	25.3478	https://www.genecards.org/cgi-bin/carddisp.pl?gene=BMP6
EP300	E1A Binding Protein P300	Protein Coding	54	GC22P041114	25.3139	https://www.genecards.org/cgi-bin/carddisp.pl?gene=EP300
SPATA13	Spermatogenesis Associated 13	Protein Coding	40	GC13P024029	25.3046	https://www.genecards.org/cgi-bin/carddisp.pl?gene=SPATA13
CCL2	C-C Motif Chemokine Ligand 2	Protein Coding	51	GC17P034255	25.2559	https://www.genecards.org/cgi-bin/carddisp.pl?gene=CCL2
PIK3CA	Phosphatidylinositol-4,5-Bisphosphate 3-Kinase Catalytic Subunit Alpha	Protein Coding	55	GC03P179148	25.2082	https://www.genecards.org/cgi-bin/carddisp.pl?gene=PIK3CA
TCF7L2	Transcription Factor 7 Like 2	Protein Coding	49	GC10P112950	25.1672	https://www.genecards.org/cgi-bin/carddisp.pl?gene=TCF7L2
AR	Androgen Receptor	Protein Coding	54	GC0XP067544	25.0883	https://www.genecards.org/cgi-bin/carddisp.pl?gene=AR
EIF2S1	Eukaryotic Translation Initiation Factor 2 Subunit Alpha	Protein Coding	46	GC14P067359	25.0719	https://www.genecards.org/cgi-bin/carddisp.pl?gene=EIF2S1
FAS	Fas Cell Surface Death Receptor	Protein Coding	53	GC10P093591	25.0339	https://www.genecards.org/cgi-bin/carddisp.pl?gene=FAS
IQSEC2	IQ Motif And Sec7 Domain ArfGEF 2	Protein Coding	41	GC0XM053225	24.9412	https://www.genecards.org/cgi-bin/carddisp.pl?gene=IQSEC2
EIF2B2	Eukaryotic Translation Initiation Factor 2B Subunit Beta	Protein Coding	47	GC14P075002	24.9286	https://www.genecards.org/cgi-bin/carddisp.pl?gene=EIF2B2
STAT1	Signal Transducer And Activator Of Transcription 1	Protein Coding	55	GC02M190908	24.9174	https://www.genecards.org/cgi-bin/carddisp.pl?gene=STAT1
IRF1	Interferon Regulatory Factor 1	Protein Coding	49	GC05M132440	24.8578	https://www.genecards.org/cgi-bin/carddisp.pl?gene=IRF1
TIAM2	TIAM Rac1 Associated GEF 2	Protein Coding	43	GC06P154832	24.7661	https://www.genecards.org/cgi-bin/carddisp.pl?gene=TIAM2
EIF4E	Eukaryotic Translation Initiation Factor 4E	Protein Coding	52	GC04M098879	24.7308	https://www.genecards.org/cgi-bin/carddisp.pl?gene=EIF4E
LEP	Leptin	Protein Coding	49	GC07P128241	24.7018	https://www.genecards.org/cgi-bin/carddisp.pl?gene=LEP
JAK2	Janus Kinase 2	Protein Coding	55	GC09P004985	24.6537	https://www.genecards.org/cgi-bin/carddisp.pl?gene=JAK2
ERCC3	ERCC Excision Repair 3, TFIIH Core Complex Helicase Subunit	Protein Coding	50	GC02M127257	24.6509	https://www.genecards.org/cgi-bin/carddisp.pl?gene=ERCC3
CREB1	CAMP Responsive Element Binding Protein 1	Protein Coding	51	GC02P207529	24.6508	https://www.genecards.org/cgi-bin/carddisp.pl?gene=CREB1
EIF2B4	Eukaryotic Translation Initiation Factor 2B Subunit Delta	Protein Coding	48	GC02M027364	24.6365	https://www.genecards.org/cgi-bin/carddisp.pl?gene=EIF2B4
PLEKHG2	Pleckstrin Homology And RhoGEF Domain Containing G2	Protein Coding	40	GC19P069724	24.6101	https://www.genecards.org/cgi-bin/carddisp.pl?gene=PLEKHG2
MAP2K1	Mitogen-Activated Protein Kinase Kinase 1	Protein Coding	55	GC15P066386	24.5941	https://www.genecards.org/cgi-bin/carddisp.pl?gene=MAP2K1
FGD1	FYVE, RhoGEF And PH Domain Containing 1	Protein Coding	44	GC0XM054488	24.5876	https://www.genecards.org/cgi-bin/carddisp.pl?gene=FGD1
TLR4	Toll Like Receptor 4	Protein Coding	54	GC09P117704	24.5608	https://www.genecards.org/cgi-bin/carddisp.pl?gene=TLR4
MAPK8	Mitogen-Activated Protein Kinase 8	Protein Coding	52	GC10P048306	24.5577	https://www.genecards.org/cgi-bin/carddisp.pl?gene=MAPK8
NFKBIA	NFKB Inhibitor Alpha	Protein Coding	52	GC14M035401	24.5479	https://www.genecards.org/cgi-bin/carddisp.pl?gene=NFKBIA
SRF	Serum Response Factor	Protein Coding	45	GC06P043171	24.5392	https://www.genecards.org/cgi-bin/carddisp.pl?gene=SRF
RALGPS2	Ral GEF With PH Domain And SH3 Binding Motif 2	Protein Coding	37	GC01P178725	24.3479	https://www.genecards.org/cgi-bin/carddisp.pl?gene=RALGPS2
RHOD	Ras Homolog Family Member D	Protein Coding	40	GC11P070573	24.3466	https://www.genecards.org/cgi-bin/carddisp.pl?gene=RHOD
LOC124901373	Guanine Nucleotide Exchange Factor Subunit RIC1-Like	Protein Coding	5	GC06P108876	24.3343	https://www.genecards.org/cgi-bin/carddisp.pl?gene=LOC124901373
ENSG00000266003	Rho Guanine Nucleotide Exchange Factor (GEF) 3 (ARHGEF3) Pseudogene	Pseudogene	4	GC18P051434	24.3343	https://www.genecards.org/cgi-bin/carddisp.pl?gene=ENSG00000266003
ENSG00000240572	Pseudogene Similar To Rho-Guanine Nucleotide Exchange Factor	Pseudogene	3	GC03M099326	24.3343	https://www.genecards.org/cgi-bin/carddisp.pl?gene=ENSG00000240572
KITLG	KIT Ligand	Protein Coding	48	GC12M088492	24.318	https://www.genecards.org/cgi-bin/carddisp.pl?gene=KITLG
FGA	Fibrinogen Alpha Chain	Protein Coding	51	GC04M154583	24.2988	https://www.genecards.org/cgi-bin/carddisp.pl?gene=FGA
CCND1	Cyclin D1	Protein Coding	55	GC11P069641	24.2838	https://www.genecards.org/cgi-bin/carddisp.pl?gene=CCND1
SHC1	SHC Adaptor Protein 1	Protein Coding	46	GC01M154962	24.2324	https://www.genecards.org/cgi-bin/carddisp.pl?gene=SHC1
XPC	XPC Complex Subunit, DNA Damage Recognition And Repair Factor	Protein Coding	48	GC03M021331	24.1997	https://www.genecards.org/cgi-bin/carddisp.pl?gene=XPC
FGF7	Fibroblast Growth Factor 7	Protein Coding	46	GC15P049423	24.1397	https://www.genecards.org/cgi-bin/carddisp.pl?gene=FGF7
KNG1	Kininogen 1	Protein Coding	50	GC03P186717	24.0923	https://www.genecards.org/cgi-bin/carddisp.pl?gene=KNG1
HERC1	HECT And RLD Domain Containing E3 Ubiquitin Protein Ligase Family Member 1	Protein Coding	43	GC15M063608	24.0386	https://www.genecards.org/cgi-bin/carddisp.pl?gene=HERC1
INSR	Insulin Receptor	Protein Coding	56	GC19M007112	23.9501	https://www.genecards.org/cgi-bin/carddisp.pl?gene=INSR
APC	APC Regulator Of WNT Signaling Pathway	Protein Coding	51	GC05P112707	23.8873	https://www.genecards.org/cgi-bin/carddisp.pl?gene=APC
RUNX1	RUNX Family Transcription Factor 1	Protein Coding	51	GC21M034787	23.8835	https://www.genecards.org/cgi-bin/carddisp.pl?gene=RUNX1
PDGFRA	Platelet Derived Growth Factor Receptor Alpha	Protein Coding	56	GC04P054229	23.8582	https://www.genecards.org/cgi-bin/carddisp.pl?gene=PDGFRA
EIF2B5	Eukaryotic Translation Initiation Factor 2B Subunit Epsilon	Protein Coding	46	GC03P184135	23.823	https://www.genecards.org/cgi-bin/carddisp.pl?gene=EIF2B5
IGF2R	Insulin Like Growth Factor 2 Receptor	Protein Coding	48	GC06P159969	23.7933	https://www.genecards.org/cgi-bin/carddisp.pl?gene=IGF2R
TGFBR1	Transforming Growth Factor Beta Receptor 1	Protein Coding	56	GC09P099104	23.789	https://www.genecards.org/cgi-bin/carddisp.pl?gene=TGFBR1
HBEGF	Heparin Binding EGF Like Growth Factor	Protein Coding	45	GC05M140332	23.7122	https://www.genecards.org/cgi-bin/carddisp.pl?gene=HBEGF
MMP9	Matrix Metallopeptidase 9	Protein Coding	56	GC20P046008	23.7102	https://www.genecards.org/cgi-bin/carddisp.pl?gene=MMP9
CBL	Cbl Proto-Oncogene	Protein Coding	54	GC11P119206	23.6434	https://www.genecards.org/cgi-bin/carddisp.pl?gene=CBL
PTEN	Phosphatase And Tensin Homolog	Protein Coding	54	GC10P093576	23.6319	https://www.genecards.org/cgi-bin/carddisp.pl?gene=PTEN
ALB	Albumin	Protein Coding	52	GC04P073397	23.6295	https://www.genecards.org/cgi-bin/carddisp.pl?gene=ALB
EIF2B3	Eukaryotic Translation Initiation Factor 2B Subunit Gamma	Protein Coding	44	GC01M044850	23.6295	https://www.genecards.org/cgi-bin/carddisp.pl?gene=EIF2B3
IL3	Interleukin 3	Protein Coding	47	GC05P132060	23.6183	https://www.genecards.org/cgi-bin/carddisp.pl?gene=IL3
GNAO1	G Protein Subunit Alpha O1	Protein Coding	48	GC16P056231	23.5837	https://www.genecards.org/cgi-bin/carddisp.pl?gene=GNAO1
KIT	KIT Proto-Oncogene, Receptor Tyrosine Kinase	Protein Coding	56	GC04P054657	23.5451	https://www.genecards.org/cgi-bin/carddisp.pl?gene=KIT
AGT	Angiotensinogen	Protein Coding	52	GC01M230702	23.5347	https://www.genecards.org/cgi-bin/carddisp.pl?gene=AGT
RAF1	Raf-1 Proto-Oncogene, Serine/Threonine Kinase	Protein Coding	57	GC03M012583	23.5315	https://www.genecards.org/cgi-bin/carddisp.pl?gene=RAF1
BCL2	BCL2 Apoptosis Regulator	Protein Coding	53	GC18M063123	23.4831	https://www.genecards.org/cgi-bin/carddisp.pl?gene=BCL2
CCDC88A	Coiled-Coil Domain Containing 88A	Protein Coding	43	GC02M055287	23.4539	https://www.genecards.org/cgi-bin/carddisp.pl?gene=CCDC88A
RIC1	RIC1 Homolog, RAB6A GEF Complex Partner 1	Protein Coding	34	GC09P007498	23.4152	https://www.genecards.org/cgi-bin/carddisp.pl?gene=RIC1
GNB2	G Protein Subunit Beta 2	Protein Coding	45	GC07P100673	23.3604	https://www.genecards.org/cgi-bin/carddisp.pl?gene=GNB2
TFAP2A	Transcription Factor AP-2 Alpha	Protein Coding	49	GC06M010393	23.3104	https://www.genecards.org/cgi-bin/carddisp.pl?gene=TFAP2A
MMP1	Matrix Metallopeptidase 1	Protein Coding	54	GC11M102810	23.2656	https://www.genecards.org/cgi-bin/carddisp.pl?gene=MMP1
CXCL12	C-X-C Motif Chemokine Ligand 12	Protein Coding	46	GC10M044370	23.2125	https://www.genecards.org/cgi-bin/carddisp.pl?gene=CXCL12
PTPN11	Protein Tyrosine Phosphatase Non-Receptor Type 11	Protein Coding	55	GC12P112418	23.116	https://www.genecards.org/cgi-bin/carddisp.pl?gene=PTPN11
PDE3B	Phosphodiesterase 3B	Protein Coding	46	GC11P014643	23.1006	https://www.genecards.org/cgi-bin/carddisp.pl?gene=PDE3B
MTOR	Mechanistic Target Of Rapamycin Kinase	Protein Coding	56	GC01M011106	23.0796	https://www.genecards.org/cgi-bin/carddisp.pl?gene=MTOR
GNAT1	G Protein Subunit Alpha Transducin 1	Protein Coding	48	GC03P050407	23.0582	https://www.genecards.org/cgi-bin/carddisp.pl?gene=GNAT1
GMPS	Guanine Monophosphate Synthase	Protein Coding	47	GC03P155870	23.0553	https://www.genecards.org/cgi-bin/carddisp.pl?gene=GMPS
GNA12	G Protein Subunit Alpha 12	Protein Coding	43	GC07M002728	23.0357	https://www.genecards.org/cgi-bin/carddisp.pl?gene=GNA12
TGFB3	Transforming Growth Factor Beta 3	Protein Coding	52	GC14M075958	23.0023	https://www.genecards.org/cgi-bin/carddisp.pl?gene=TGFB3
LTA	Lymphotoxin Alpha	Protein Coding	47	GC06P087729	22.9886	https://www.genecards.org/cgi-bin/carddisp.pl?gene=LTA
ADA	Adenosine Deaminase	Protein Coding	54	GC20M044620	22.9848	https://www.genecards.org/cgi-bin/carddisp.pl?gene=ADA
MAPK14	Mitogen-Activated Protein Kinase 14	Protein Coding	54	GC06P087896	22.9208	https://www.genecards.org/cgi-bin/carddisp.pl?gene=MAPK14
ADIPOQ	Adiponectin, C1Q And Collagen Domain Containing	Protein Coding	48	GC03P186842	22.9119	https://www.genecards.org/cgi-bin/carddisp.pl?gene=ADIPOQ
VEGFC	Vascular Endothelial Growth Factor C	Protein Coding	50	GC04M176683	22.81	https://www.genecards.org/cgi-bin/carddisp.pl?gene=VEGFC
GNAZ	G Protein Subunit Alpha Z	Protein Coding	45	GC22P023070	22.8046	https://www.genecards.org/cgi-bin/carddisp.pl?gene=GNAZ
ATM	ATM Serine/Threonine Kinase	Protein Coding	55	GC11P108222	22.6507	https://www.genecards.org/cgi-bin/carddisp.pl?gene=ATM
SMAD3	SMAD Family Member 3	Protein Coding	54	GC15P067063	22.5659	https://www.genecards.org/cgi-bin/carddisp.pl?gene=SMAD3
PDGFB	Platelet Derived Growth Factor Subunit B	Protein Coding	53	GC22M060099	22.539	https://www.genecards.org/cgi-bin/carddisp.pl?gene=PDGFB
OGG1	8-Oxoguanine DNA Glycosylase	Protein Coding	50	GC03P012644	22.4965	https://www.genecards.org/cgi-bin/carddisp.pl?gene=OGG1
HNF1A	HNF1 Homeobox A	Protein Coding	48	GC12P120978	22.4476	https://www.genecards.org/cgi-bin/carddisp.pl?gene=HNF1A
DOCK4	Dedicator Of Cytokinesis 4	Protein Coding	42	GC07M111726	22.4169	https://www.genecards.org/cgi-bin/carddisp.pl?gene=DOCK4
DOCK1	Dedicator Of Cytokinesis 1	Protein Coding	47	GC10P126905	22.4096	https://www.genecards.org/cgi-bin/carddisp.pl?gene=DOCK1
MIF	Macrophage Migration Inhibitory Factor	Protein Coding	50	GC22P023894	22.3744	https://www.genecards.org/cgi-bin/carddisp.pl?gene=MIF
CNP	2',3'-Cyclic Nucleotide 3' Phosphodiesterase	Protein Coding	45	GC17P041966	22.3594	https://www.genecards.org/cgi-bin/carddisp.pl?gene=CNP
PLEK	Pleckstrin	Protein Coding	43	GC02P068365	22.3592	https://www.genecards.org/cgi-bin/carddisp.pl?gene=PLEK
MAPK3	Mitogen-Activated Protein Kinase 3	Protein Coding	51	GC16M037779	22.3037	https://www.genecards.org/cgi-bin/carddisp.pl?gene=MAPK3
ADRB2	Adrenoceptor Beta 2	Protein Coding	52	GC05P148825	22.2983	https://www.genecards.org/cgi-bin/carddisp.pl?gene=ADRB2
GNAL	G Protein Subunit Alpha L	Protein Coding	46	GC18P011689	22.2969	https://www.genecards.org/cgi-bin/carddisp.pl?gene=GNAL
XRCC1	X-Ray Repair Cross Complementing 1	Protein Coding	46	GC19M043543	22.2656	https://www.genecards.org/cgi-bin/carddisp.pl?gene=XRCC1
SMAD4	SMAD Family Member 4	Protein Coding	54	GC18P051028	22.1999	https://www.genecards.org/cgi-bin/carddisp.pl?gene=SMAD4
LIF	LIF Interleukin 6 Family Cytokine	Protein Coding	45	GC22M030240	22.1552	https://www.genecards.org/cgi-bin/carddisp.pl?gene=LIF
RUNX2	RUNX Family Transcription Factor 2	Protein Coding	49	GC06P088004	22.0939	https://www.genecards.org/cgi-bin/carddisp.pl?gene=RUNX2
PLEKHG6	Pleckstrin Homology And RhoGEF Domain Containing G6	Protein Coding	38	GC12P006310	22.0655	https://www.genecards.org/cgi-bin/carddisp.pl?gene=PLEKHG6
PSD3	Pleckstrin And Sec7 Domain Containing 3	Protein Coding	40	GC08M018527	22.0296	https://www.genecards.org/cgi-bin/carddisp.pl?gene=PSD3
TNFRSF11B	TNF Receptor Superfamily Member 11b	Protein Coding	50	GC08M118923	22.0023	https://www.genecards.org/cgi-bin/carddisp.pl?gene=TNFRSF11B
IL1A	Interleukin 1 Alpha	Protein Coding	47	GC02M112773	21.9898	https://www.genecards.org/cgi-bin/carddisp.pl?gene=IL1A
GDNF	Glial Cell Derived Neurotrophic Factor	Protein Coding	52	GC05M037812	21.9802	https://www.genecards.org/cgi-bin/carddisp.pl?gene=GDNF
ICAM1	Intercellular Adhesion Molecule 1	Protein Coding	53	GC19P010638	21.9751	https://www.genecards.org/cgi-bin/carddisp.pl?gene=ICAM1
ERCC4	ERCC Excision Repair 4, Endonuclease Catalytic Subunit	Protein Coding	48	GC16P013920	21.9334	https://www.genecards.org/cgi-bin/carddisp.pl?gene=ERCC4
CCN2	Cellular Communication Network Factor 2	Protein Coding	48	GC06M131948	21.9232	https://www.genecards.org/cgi-bin/carddisp.pl?gene=CCN2
EGR1	Early Growth Response 1	Protein Coding	50	GC05P138465	21.9158	https://www.genecards.org/cgi-bin/carddisp.pl?gene=EGR1
RPA1	Replication Protein A1	Protein Coding	48	GC17P001829	21.8794	https://www.genecards.org/cgi-bin/carddisp.pl?gene=RPA1
CFTR	CF Transmembrane Conductance Regulator	Protein Coding	54	GC07P117287	21.8724	https://www.genecards.org/cgi-bin/carddisp.pl?gene=CFTR
EIF2B1	Eukaryotic Translation Initiation Factor 2B Subunit Alpha	Protein Coding	45	GC12M123620	21.8705	https://www.genecards.org/cgi-bin/carddisp.pl?gene=EIF2B1
RAD23B	RAD23 Homolog B, Nucleotide Excision Repair Protein	Protein Coding	47	GC09P107283	21.8609	https://www.genecards.org/cgi-bin/carddisp.pl?gene=RAD23B
TRAF2	TNF Receptor Associated Factor 2	Protein Coding	47	GC09P136881	21.8565	https://www.genecards.org/cgi-bin/carddisp.pl?gene=TRAF2
CYTH3	Cytohesin 3	Protein Coding	41	GC07M006161	21.8304	https://www.genecards.org/cgi-bin/carddisp.pl?gene=CYTH3
E2F1	E2F Transcription Factor 1	Protein Coding	45	GC20M033675	21.7899	https://www.genecards.org/cgi-bin/carddisp.pl?gene=E2F1
GNA14	G Protein Subunit Alpha 14	Protein Coding	45	GC09M077423	21.7688	https://www.genecards.org/cgi-bin/carddisp.pl?gene=GNA14
DOCK2	Dedicator Of Cytokinesis 2	Protein Coding	47	GC05P169637	21.7516	https://www.genecards.org/cgi-bin/carddisp.pl?gene=DOCK2
RMI2	RecQ Mediated Genome Instability 2	Protein Coding	36	GC16P012941	21.7017	https://www.genecards.org/cgi-bin/carddisp.pl?gene=RMI2
TNFSF10	TNF Superfamily Member 10	Protein Coding	47	GC03M172505	21.6643	https://www.genecards.org/cgi-bin/carddisp.pl?gene=TNFSF10
GP1BA	Glycoprotein Ib Platelet Subunit Alpha	Protein Coding	50	GC17P004932	21.6532	https://www.genecards.org/cgi-bin/carddisp.pl?gene=GP1BA
RAN	RAN, Member RAS Oncogene Family	Protein Coding	47	GC12P130871	21.6241	https://www.genecards.org/cgi-bin/carddisp.pl?gene=RAN
XDH	Xanthine Dehydrogenase	Protein Coding	50	GC02M031334	21.6202	https://www.genecards.org/cgi-bin/carddisp.pl?gene=XDH
POU1F1	POU Class 1 Homeobox 1	Protein Coding	44	GC03M087259	21.5848	https://www.genecards.org/cgi-bin/carddisp.pl?gene=POU1F1
ACE	Angiotensin I Converting Enzyme	Protein Coding	54	GC17P063477	21.5712	https://www.genecards.org/cgi-bin/carddisp.pl?gene=ACE
TLR2	Toll Like Receptor 2	Protein Coding	54	GC04P153684	21.5301	https://www.genecards.org/cgi-bin/carddisp.pl?gene=TLR2
EEF1B2	Eukaryotic Translation Elongation Factor 1 Beta 2	Protein Coding	44	GC02P206159	21.5009	https://www.genecards.org/cgi-bin/carddisp.pl?gene=EEF1B2
NTRK1	Neurotrophic Receptor Tyrosine Kinase 1	Protein Coding	55	GC01P156815	21.4032	https://www.genecards.org/cgi-bin/carddisp.pl?gene=NTRK1
FGF23	Fibroblast Growth Factor 23	Protein Coding	48	GC12M004368	21.3695	https://www.genecards.org/cgi-bin/carddisp.pl?gene=FGF23
XPA	XPA, DNA Damage Recognition And Repair Factor	Protein Coding	47	GC09M097654	21.3521	https://www.genecards.org/cgi-bin/carddisp.pl?gene=XPA
RACK1	Receptor For Activated C Kinase 1	Protein Coding	45	GC05M181873	21.3182	https://www.genecards.org/cgi-bin/carddisp.pl?gene=RACK1
GHR	Growth Hormone Receptor	Protein Coding	49	GC05P042429	21.3111	https://www.genecards.org/cgi-bin/carddisp.pl?gene=GHR
PLCG1	Phospholipase C Gamma 1	Protein Coding	50	GC20P041136	21.302	https://www.genecards.org/cgi-bin/carddisp.pl?gene=PLCG1
GH1	Growth Hormone 1	Protein Coding	46	GC17M063917	21.2655	https://www.genecards.org/cgi-bin/carddisp.pl?gene=GH1
CNGB1	Cyclic Nucleotide Gated Channel Subunit Beta 1	Protein Coding	45	GC16M057884	21.1405	https://www.genecards.org/cgi-bin/carddisp.pl?gene=CNGB1
EIF2S2	Eukaryotic Translation Initiation Factor 2 Subunit Beta	Protein Coding	43	GC20M034088	21.1364	https://www.genecards.org/cgi-bin/carddisp.pl?gene=EIF2S2
PTGS2	Prostaglandin-Endoperoxide Synthase 2	Protein Coding	51	GC01M186640	21.1096	https://www.genecards.org/cgi-bin/carddisp.pl?gene=PTGS2
ABCB1	ATP Binding Cassette Subfamily B Member 1	Protein Coding	53	GC07M087504	21.1095	https://www.genecards.org/cgi-bin/carddisp.pl?gene=ABCB1
NOD1	Nucleotide Binding Oligomerization Domain Containing 1	Protein Coding	45	GC07M030424	21.0549	https://www.genecards.org/cgi-bin/carddisp.pl?gene=NOD1
CNTF	Ciliary Neurotrophic Factor	Protein Coding	43	GC11P058622	20.9993	https://www.genecards.org/cgi-bin/carddisp.pl?gene=CNTF
TRAF6	TNF Receptor Associated Factor 6	Protein Coding	48	GC11M036467	20.9415	https://www.genecards.org/cgi-bin/carddisp.pl?gene=TRAF6
PIK3CG	Phosphatidylinositol-4,5-Bisphosphate 3-Kinase Catalytic Subunit Gamma	Protein Coding	50	GC07P106865	20.8712	https://www.genecards.org/cgi-bin/carddisp.pl?gene=PIK3CG
IL18	Interleukin 18	Protein Coding	47	GC11M112143	20.8528	https://www.genecards.org/cgi-bin/carddisp.pl?gene=IL18
GNG2	G Protein Subunit Gamma 2	Protein Coding	44	GC14P051826	20.8308	https://www.genecards.org/cgi-bin/carddisp.pl?gene=GNG2
CSF1R	Colony Stimulating Factor 1 Receptor	Protein Coding	55	GC05M150053	20.8272	https://www.genecards.org/cgi-bin/carddisp.pl?gene=CSF1R
HLA-B	Major Histocompatibility Complex, Class I, B	Protein Coding	48	GC06M069166	20.8183	https://www.genecards.org/cgi-bin/carddisp.pl?gene=HLA-B
HCN2	Hyperpolarization Activated Cyclic Nucleotide Gated Potassium And Sodium Channel 2	Protein Coding	49	GC19P000589	20.8147	https://www.genecards.org/cgi-bin/carddisp.pl?gene=HCN2
KLF4	KLF Transcription Factor 4	Protein Coding	48	GC09M107484	20.7787	https://www.genecards.org/cgi-bin/carddisp.pl?gene=KLF4
NGFR	Nerve Growth Factor Receptor	Protein Coding	50	GC17P049495	20.7059	https://www.genecards.org/cgi-bin/carddisp.pl?gene=NGFR
SOD1	Superoxide Dismutase 1	Protein Coding	56	GC21P031659	20.6948	https://www.genecards.org/cgi-bin/carddisp.pl?gene=SOD1
PTK2	Protein Tyrosine Kinase 2	Protein Coding	50	GC08M140657	20.644	https://www.genecards.org/cgi-bin/carddisp.pl?gene=PTK2
PARP1	Poly(ADP-Ribose) Polymerase 1	Protein Coding	53	GC01M226360	20.6302	https://www.genecards.org/cgi-bin/carddisp.pl?gene=PARP1
NPPA	Natriuretic Peptide A	Protein Coding	48	GC01M011846	20.5745	https://www.genecards.org/cgi-bin/carddisp.pl?gene=NPPA
RNMT	RNA Guanine-7 Methyltransferase	Protein Coding	45	GC18P017844	20.5389	https://www.genecards.org/cgi-bin/carddisp.pl?gene=RNMT
SLC4A2	Solute Carrier Family 4 Member 2	Protein Coding	45	GC07P151057	20.5336	https://www.genecards.org/cgi-bin/carddisp.pl?gene=SLC4A2
DOCK3	Dedicator Of Cytokinesis 3	Protein Coding	43	GC03P050675	20.4384	https://www.genecards.org/cgi-bin/carddisp.pl?gene=DOCK3
MDM2	MDM2 Proto-Oncogene	Protein Coding	55	GC12P068808	20.4209	https://www.genecards.org/cgi-bin/carddisp.pl?gene=MDM2
TERT	Telomerase Reverse Transcriptase	Protein Coding	53	GC05M001253	20.38	https://www.genecards.org/cgi-bin/carddisp.pl?gene=TERT
CREBBP	CREB Binding Protein	Protein Coding	55	GC16M007712	20.3474	https://www.genecards.org/cgi-bin/carddisp.pl?gene=CREBBP
PIK3R1	Phosphoinositide-3-Kinase Regulatory Subunit 1	Protein Coding	53	GC05P068215	20.3127	https://www.genecards.org/cgi-bin/carddisp.pl?gene=PIK3R1
HCN1	Hyperpolarization Activated Cyclic Nucleotide Gated Potassium Channel 1	Protein Coding	50	GC05M045260	20.296	https://www.genecards.org/cgi-bin/carddisp.pl?gene=HCN1
DOCK8	Dedicator Of Cytokinesis 8	Protein Coding	47	GC09P000214	20.2889	https://www.genecards.org/cgi-bin/carddisp.pl?gene=DOCK8
GTF2H2	General Transcription Factor IIH Subunit 2	Protein Coding	40	GC05M073887	20.2725	https://www.genecards.org/cgi-bin/carddisp.pl?gene=GTF2H2
EDN1	Endothelin 1	Protein Coding	51	GC06P012256	20.2487	https://www.genecards.org/cgi-bin/carddisp.pl?gene=EDN1
MIR21	MicroRNA 21	RNA Gene	26	GC17P059872	20.2334	https://www.genecards.org/cgi-bin/carddisp.pl?gene=MIR21
DOCK11	Dedicator Of Cytokinesis 11	Protein Coding	41	GC0XP118496	20.2323	https://www.genecards.org/cgi-bin/carddisp.pl?gene=DOCK11
DOCK9	Dedicator Of Cytokinesis 9	Protein Coding	41	GC13M098793	20.109	https://www.genecards.org/cgi-bin/carddisp.pl?gene=DOCK9
IL13	Interleukin 13	Protein Coding	48	GC05P132656	20.0615	https://www.genecards.org/cgi-bin/carddisp.pl?gene=IL13
MADD	MAP Kinase Activating Death Domain	Protein Coding	46	GC11P047290	20.0556	https://www.genecards.org/cgi-bin/carddisp.pl?gene=MADD
SMAD2	SMAD Family Member 2	Protein Coding	53	GC18M047809	20.0268	https://www.genecards.org/cgi-bin/carddisp.pl?gene=SMAD2
TFPI	Tissue Factor Pathway Inhibitor	Protein Coding	48	GC02M187464	20.0064	https://www.genecards.org/cgi-bin/carddisp.pl?gene=TFPI
IGFBP4	Insulin Like Growth Factor Binding Protein 4	Protein Coding	47	GC17P040443	19.9992	https://www.genecards.org/cgi-bin/carddisp.pl?gene=IGFBP4
PCNA	Proliferating Cell Nuclear Antigen	Protein Coding	53	GC20M005114	19.9877	https://www.genecards.org/cgi-bin/carddisp.pl?gene=PCNA
VDR	Vitamin D Receptor	Protein Coding	52	GC12M047841	19.957	https://www.genecards.org/cgi-bin/carddisp.pl?gene=VDR
RB1	RB Transcriptional Corepressor 1	Protein Coding	50	GC13P048303	19.949	https://www.genecards.org/cgi-bin/carddisp.pl?gene=RB1
BLM	BLM RecQ Like Helicase	Protein Coding	51	GC15P090717	19.8902	https://www.genecards.org/cgi-bin/carddisp.pl?gene=BLM
GATA1	GATA Binding Protein 1	Protein Coding	49	GC0XP048786	19.8716	https://www.genecards.org/cgi-bin/carddisp.pl?gene=GATA1
GTF2H1	General Transcription Factor IIH Subunit 1	Protein Coding	45	GC11P018551	19.862	https://www.genecards.org/cgi-bin/carddisp.pl?gene=GTF2H1
SERPINA1	Serpin Family A Member 1	Protein Coding	51	GC14M094376	19.8558	https://www.genecards.org/cgi-bin/carddisp.pl?gene=SERPINA1
LPL	Lipoprotein Lipase	Protein Coding	52	GC08P019901	19.8178	https://www.genecards.org/cgi-bin/carddisp.pl?gene=LPL
CHUK	Component Of Inhibitor Of Nuclear Factor Kappa B Kinase Complex	Protein Coding	54	GC10M100191	19.8076	https://www.genecards.org/cgi-bin/carddisp.pl?gene=CHUK
NMNAT1	Nicotinamide Nucleotide Adenylyltransferase 1	Protein Coding	51	GC01P009944	19.7487	https://www.genecards.org/cgi-bin/carddisp.pl?gene=NMNAT1
NOS2	Nitric Oxide Synthase 2	Protein Coding	51	GC17M027756	19.7068	https://www.genecards.org/cgi-bin/carddisp.pl?gene=NOS2
PTPN22	Protein Tyrosine Phosphatase Non-Receptor Type 22	Protein Coding	50	GC01M113813	19.6993	https://www.genecards.org/cgi-bin/carddisp.pl?gene=PTPN22
CDH1	Cadherin 1	Protein Coding	52	GC16P068737	19.6163	https://www.genecards.org/cgi-bin/carddisp.pl?gene=CDH1
DENND1A	DENN Domain Containing 1A	Protein Coding	40	GC09M123379	19.5922	https://www.genecards.org/cgi-bin/carddisp.pl?gene=DENND1A
CASP3	Caspase 3	Protein Coding	52	GC04M184627	19.5439	https://www.genecards.org/cgi-bin/carddisp.pl?gene=CASP3
DENND1B	DENN Domain Containing 1B	Protein Coding	38	GC01M197473	19.5207	https://www.genecards.org/cgi-bin/carddisp.pl?gene=DENND1B
CASP8	Caspase 8	Protein Coding	55	GC02P201233	19.5078	https://www.genecards.org/cgi-bin/carddisp.pl?gene=CASP8
ECT2	Epithelial Cell Transforming 2	Protein Coding	43	GC03P172750	19.4779	https://www.genecards.org/cgi-bin/carddisp.pl?gene=ECT2
RAP1GDS1	Rap1 GTPase-GDP Dissociation Stimulator 1	Protein Coding	45	GC04P098261	19.4343	https://www.genecards.org/cgi-bin/carddisp.pl?gene=RAP1GDS1
FBN1	Fibrillin 1	Protein Coding	50	GC15M048408	19.3993	https://www.genecards.org/cgi-bin/carddisp.pl?gene=FBN1
RAB5A	RAB5A, Member RAS Oncogene Family	Protein Coding	47	GC03P019948	19.3815	https://www.genecards.org/cgi-bin/carddisp.pl?gene=RAB5A
CNGA3	Cyclic Nucleotide Gated Channel Subunit Alpha 3	Protein Coding	45	GC02P098329	19.3743	https://www.genecards.org/cgi-bin/carddisp.pl?gene=CNGA3
MSH2	MutS Homolog 2	Protein Coding	52	GC02P047403	19.3546	https://www.genecards.org/cgi-bin/carddisp.pl?gene=MSH2
GNAT2	G Protein Subunit Alpha Transducin 2	Protein Coding	48	GC01M109603	19.3541	https://www.genecards.org/cgi-bin/carddisp.pl?gene=GNAT2
CNGA1	Cyclic Nucleotide Gated Channel Subunit Alpha 1	Protein Coding	48	GC04M047935	19.3538	https://www.genecards.org/cgi-bin/carddisp.pl?gene=CNGA1
PITX2	Paired Like Homeodomain 2	Protein Coding	48	GC04M110617	19.3285	https://www.genecards.org/cgi-bin/carddisp.pl?gene=PITX2
APOA1	Apolipoprotein A1	Protein Coding	52	GC11M116835	19.3165	https://www.genecards.org/cgi-bin/carddisp.pl?gene=APOA1
CFP	Complement Factor Properdin	Protein Coding	45	GC0XM047624	19.2908	https://www.genecards.org/cgi-bin/carddisp.pl?gene=CFP
IL2RA	Interleukin 2 Receptor Subunit Alpha	Protein Coding	54	GC10M006010	19.1809	https://www.genecards.org/cgi-bin/carddisp.pl?gene=IL2RA
NR5A1	Nuclear Receptor Subfamily 5 Group A Member 1	Protein Coding	52	GC09M124481	19.1661	https://www.genecards.org/cgi-bin/carddisp.pl?gene=NR5A1
NCF2	Neutrophil Cytosolic Factor 2	Protein Coding	50	GC01M183855	19.138	https://www.genecards.org/cgi-bin/carddisp.pl?gene=NCF2
YY1	YY1 Transcription Factor	Protein Coding	51	GC14P100238	19.0931	https://www.genecards.org/cgi-bin/carddisp.pl?gene=YY1
BMP2	Bone Morphogenetic Protein 2	Protein Coding	51	GC20P006767	19.0792	https://www.genecards.org/cgi-bin/carddisp.pl?gene=BMP2
SOX9	SRY-Box Transcription Factor 9	Protein Coding	48	GC17P072121	19.0452	https://www.genecards.org/cgi-bin/carddisp.pl?gene=SOX9
STAT4	Signal Transducer And Activator Of Transcription 4	Protein Coding	50	GC02M191029	19.0338	https://www.genecards.org/cgi-bin/carddisp.pl?gene=STAT4
PLEKHG5	Pleckstrin Homology And RhoGEF Domain Containing G5	Protein Coding	43	GC01M006466	19.0047	https://www.genecards.org/cgi-bin/carddisp.pl?gene=PLEKHG5
MEF2A	Myocyte Enhancer Factor 2A	Protein Coding	48	GC15P099565	18.9913	https://www.genecards.org/cgi-bin/carddisp.pl?gene=MEF2A
VHL	Von Hippel-Lindau Tumor Suppressor	Protein Coding	49	GC03P012694	18.9766	https://www.genecards.org/cgi-bin/carddisp.pl?gene=VHL
PDGFA	Platelet Derived Growth Factor Subunit A	Protein Coding	46	GC07M000497	18.9576	https://www.genecards.org/cgi-bin/carddisp.pl?gene=PDGFA
GNB4	G Protein Subunit Beta 4	Protein Coding	45	GC03M179397	18.9552	https://www.genecards.org/cgi-bin/carddisp.pl?gene=GNB4
TNFAIP3	TNF Alpha Induced Protein 3	Protein Coding	50	GC06P137866	18.9165	https://www.genecards.org/cgi-bin/carddisp.pl?gene=TNFAIP3
HNF1B	HNF1 Homeobox B	Protein Coding	44	GC17M037686	18.9062	https://www.genecards.org/cgi-bin/carddisp.pl?gene=HNF1B
HSF1	Heat Shock Transcription Factor 1	Protein Coding	48	GC08P144291	18.8974	https://www.genecards.org/cgi-bin/carddisp.pl?gene=HSF1
GNG3	G Protein Subunit Gamma 3	Protein Coding	40	GC11P062807	18.8626	https://www.genecards.org/cgi-bin/carddisp.pl?gene=GNG3
APP	Amyloid Beta Precursor Protein	Protein Coding	54	GC21M025880	18.8346	https://www.genecards.org/cgi-bin/carddisp.pl?gene=APP
RET	Ret Proto-Oncogene	Protein Coding	57	GC10P043208	18.8223	https://www.genecards.org/cgi-bin/carddisp.pl?gene=RET
GATA2	GATA Binding Protein 2	Protein Coding	51	GC03M128479	18.82	https://www.genecards.org/cgi-bin/carddisp.pl?gene=GATA2
GNB5	G Protein Subunit Beta 5	Protein Coding	46	GC15M119502	18.8184	https://www.genecards.org/cgi-bin/carddisp.pl?gene=GNB5
CD40	CD40 Molecule	Protein Coding	52	GC20P046118	18.791	https://www.genecards.org/cgi-bin/carddisp.pl?gene=CD40
CXCR4	C-X-C Motif Chemokine Receptor 4	Protein Coding	55	GC02M136114	18.7713	https://www.genecards.org/cgi-bin/carddisp.pl?gene=CXCR4
IL1RN	Interleukin 1 Receptor Antagonist	Protein Coding	52	GC02P123138	18.7356	https://www.genecards.org/cgi-bin/carddisp.pl?gene=IL1RN
IRS1	Insulin Receptor Substrate 1	Protein Coding	49	GC02M226731	18.7043	https://www.genecards.org/cgi-bin/carddisp.pl?gene=IRS1
AGTR1	Angiotensin II Receptor Type 1	Protein Coding	54	GC03P148697	18.6817	https://www.genecards.org/cgi-bin/carddisp.pl?gene=AGTR1
PLG	Plasminogen	Protein Coding	52	GC06P160702	18.6559	https://www.genecards.org/cgi-bin/carddisp.pl?gene=PLG
TNFRSF10B	TNF Receptor Superfamily Member 10b	Protein Coding	52	GC08M023020	18.6472	https://www.genecards.org/cgi-bin/carddisp.pl?gene=TNFRSF10B
IL5	Interleukin 5	Protein Coding	48	GC05M132541	18.5982	https://www.genecards.org/cgi-bin/carddisp.pl?gene=IL5
MMP2	Matrix Metallopeptidase 2	Protein Coding	55	GC16P055390	18.5316	https://www.genecards.org/cgi-bin/carddisp.pl?gene=MMP2
ABL1	ABL Proto-Oncogene 1, Non-Receptor Tyrosine Kinase	Protein Coding	55	GC09P130713	18.4982	https://www.genecards.org/cgi-bin/carddisp.pl?gene=ABL1
BCR	BCR Activator Of RhoGEF And GTPase	Protein Coding	55	GC22P023179	18.4849	https://www.genecards.org/cgi-bin/carddisp.pl?gene=BCR
GSTM1	Glutathione S-Transferase Mu 1	Protein Coding	44	GC01P109687	18.4821	https://www.genecards.org/cgi-bin/carddisp.pl?gene=GSTM1
TAF1	TATA-Box Binding Protein Associated Factor 1	Protein Coding	50	GC0XP071366	18.46	https://www.genecards.org/cgi-bin/carddisp.pl?gene=TAF1
SIRT1	Sirtuin 1	Protein Coding	52	GC10P067884	18.4062	https://www.genecards.org/cgi-bin/carddisp.pl?gene=SIRT1
GNA15	G Protein Subunit Alpha 15	Protein Coding	43	GC19P003421	18.3145	https://www.genecards.org/cgi-bin/carddisp.pl?gene=GNA15
SETD2	SET Domain Containing 2, Histone Lysine Methyltransferase	Protein Coding	50	GC03M047033	18.2938	https://www.genecards.org/cgi-bin/carddisp.pl?gene=SETD2
MCF2L2	MCF.2 Cell Line Derived Transforming Sequence-Like 2	Protein Coding	36	GC03M183183	18.2908	https://www.genecards.org/cgi-bin/carddisp.pl?gene=MCF2L2
EPO	Erythropoietin	Protein Coding	47	GC07P100720	18.288	https://www.genecards.org/cgi-bin/carddisp.pl?gene=EPO
SLC9A3R2	SLC9A3 Regulator 2	Protein Coding	41	GC16P012686	18.2604	https://www.genecards.org/cgi-bin/carddisp.pl?gene=SLC9A3R2
NTF3	Neurotrophin 3	Protein Coding	47	GC12P022322	18.2329	https://www.genecards.org/cgi-bin/carddisp.pl?gene=NTF3
ATF2	Activating Transcription Factor 2	Protein Coding	50	GC02M175072	18.2253	https://www.genecards.org/cgi-bin/carddisp.pl?gene=ATF2
MECP2	Methyl-CpG Binding Protein 2	Protein Coding	48	GC0XM154021	18.2228	https://www.genecards.org/cgi-bin/carddisp.pl?gene=MECP2
CDKN1A	Cyclin Dependent Kinase Inhibitor 1A	Protein Coding	51	GC06P087904	18.2125	https://www.genecards.org/cgi-bin/carddisp.pl?gene=CDKN1A
QTRT1	Queuine TRNA-Ribosyltransferase Catalytic Subunit 1	Protein Coding	40	GC19P010701	18.1798	https://www.genecards.org/cgi-bin/carddisp.pl?gene=QTRT1
NR3C1	Nuclear Receptor Subfamily 3 Group C Member 1	Protein Coding	51	GC05M143277	18.1729	https://www.genecards.org/cgi-bin/carddisp.pl?gene=NR3C1
EIF4G1	Eukaryotic Translation Initiation Factor 4 Gamma 1	Protein Coding	50	GC03P184314	18.1594	https://www.genecards.org/cgi-bin/carddisp.pl?gene=EIF4G1
PLAU	Plasminogen Activator, Urokinase	Protein Coding	55	GC10P073909	18.123	https://www.genecards.org/cgi-bin/carddisp.pl?gene=PLAU
RASGEF1A	RasGEF Domain Family Member 1A	Protein Coding	41	GC10M043194	18.0377	https://www.genecards.org/cgi-bin/carddisp.pl?gene=RASGEF1A
SMCR8	SMCR8-C9orf72 Complex Subunit	Protein Coding	33	GC17P057497	17.9972	https://www.genecards.org/cgi-bin/carddisp.pl?gene=SMCR8
ENPP1	Ectonucleotide Pyrophosphatase/Phosphodiesterase 1	Protein Coding	51	GC06P131808	17.9915	https://www.genecards.org/cgi-bin/carddisp.pl?gene=ENPP1
CCL5	C-C Motif Chemokine Ligand 5	Protein Coding	46	GC17M035871	17.9801	https://www.genecards.org/cgi-bin/carddisp.pl?gene=CCL5
CNGB3	Cyclic Nucleotide Gated Channel Subunit Beta 3	Protein Coding	44	GC08M086553	17.9427	https://www.genecards.org/cgi-bin/carddisp.pl?gene=CNGB3
NKX2-1	NK2 Homeobox 1	Protein Coding	48	GC14M036516	17.9133	https://www.genecards.org/cgi-bin/carddisp.pl?gene=NKX2-1
SELE	Selectin E	Protein Coding	48	GC01M169722	17.8964	https://www.genecards.org/cgi-bin/carddisp.pl?gene=SELE
FOXO3	Forkhead Box O3	Protein Coding	48	GC06P108559	17.7936	https://www.genecards.org/cgi-bin/carddisp.pl?gene=FOXO3
SLC9A2	Solute Carrier Family 9 Member A2	Protein Coding	44	GC02P102620	17.7915	https://www.genecards.org/cgi-bin/carddisp.pl?gene=SLC9A2
TFAM	Transcription Factor A, Mitochondrial	Protein Coding	46	GC10P058385	17.7347	https://www.genecards.org/cgi-bin/carddisp.pl?gene=TFAM
NFKB2	Nuclear Factor Kappa B Subunit 2	Protein Coding	54	GC10P102394	17.7337	https://www.genecards.org/cgi-bin/carddisp.pl?gene=NFKB2
ARF3	ADP Ribosylation Factor 3	Protein Coding	41	GC12M049779	17.7212	https://www.genecards.org/cgi-bin/carddisp.pl?gene=ARF3
EIF2S3	Eukaryotic Translation Initiation Factor 2 Subunit Gamma	Protein Coding	48	GC0XP024054	17.7071	https://www.genecards.org/cgi-bin/carddisp.pl?gene=EIF2S3
ARF4	ADP Ribosylation Factor 4	Protein Coding	44	GC03M057572	17.7036	https://www.genecards.org/cgi-bin/carddisp.pl?gene=ARF4
TCF4	Transcription Factor 4	Protein Coding	50	GC18M055222	17.6931	https://www.genecards.org/cgi-bin/carddisp.pl?gene=TCF4
PPARGC1A	PPARG Coactivator 1 Alpha	Protein Coding	48	GC04M023755	17.6277	https://www.genecards.org/cgi-bin/carddisp.pl?gene=PPARGC1A
CD55	CD55 Molecule (Cromer Blood Group)	Protein Coding	51	GC01P207321	17.6166	https://www.genecards.org/cgi-bin/carddisp.pl?gene=CD55
BGLAP	Bone Gamma-Carboxyglutamate Protein	Protein Coding	44	GC01P156242	17.6122	https://www.genecards.org/cgi-bin/carddisp.pl?gene=BGLAP
GSTP1	Glutathione S-Transferase Pi 1	Protein Coding	53	GC11P067583	17.6088	https://www.genecards.org/cgi-bin/carddisp.pl?gene=GSTP1
PF4	Platelet Factor 4	Protein Coding	43	GC04M073980	17.6002	https://www.genecards.org/cgi-bin/carddisp.pl?gene=PF4
TYMP	Thymidine Phosphorylase	Protein Coding	50	GC22M050525	17.5819	https://www.genecards.org/cgi-bin/carddisp.pl?gene=TYMP
TRAF3	TNF Receptor Associated Factor 3	Protein Coding	48	GC14P110165	17.5743	https://www.genecards.org/cgi-bin/carddisp.pl?gene=TRAF3
MGMT	O-6-Methylguanine-DNA Methyltransferase	Protein Coding	52	GC10P129467	17.5628	https://www.genecards.org/cgi-bin/carddisp.pl?gene=MGMT
GATA4	GATA Binding Protein 4	Protein Coding	50	GC08P011676	17.5048	https://www.genecards.org/cgi-bin/carddisp.pl?gene=GATA4
IFNA1	Interferon Alpha 1	Protein Coding	43	GC09P021601	17.5035	https://www.genecards.org/cgi-bin/carddisp.pl?gene=IFNA1
ATF6	Activating Transcription Factor 6	Protein Coding	50	GC01P161766	17.4869	https://www.genecards.org/cgi-bin/carddisp.pl?gene=ATF6
RUNX3	RUNX Family Transcription Factor 3	Protein Coding	46	GC01M024899	17.4575	https://www.genecards.org/cgi-bin/carddisp.pl?gene=RUNX3
HTR1A	5-Hydroxytryptamine Receptor 1A	Protein Coding	49	GC05M063960	17.409	https://www.genecards.org/cgi-bin/carddisp.pl?gene=HTR1A
USF1	Upstream Transcription Factor 1	Protein Coding	46	GC01M161039	17.4058	https://www.genecards.org/cgi-bin/carddisp.pl?gene=USF1
CDK1	Cyclin Dependent Kinase 1	Protein Coding	50	GC10P060772	17.3804	https://www.genecards.org/cgi-bin/carddisp.pl?gene=CDK1
ERBB4	Erb-B2 Receptor Tyrosine Kinase 4	Protein Coding	57	GC02M211375	17.3514	https://www.genecards.org/cgi-bin/carddisp.pl?gene=ERBB4
CD36	CD36 Molecule	Protein Coding	52	GC07P080369	17.3444	https://www.genecards.org/cgi-bin/carddisp.pl?gene=CD36
TGIF1	TGFB Induced Factor Homeobox 1	Protein Coding	48	GC18P003411	17.3405	https://www.genecards.org/cgi-bin/carddisp.pl?gene=TGIF1
GFM1	G Elongation Factor Mitochondrial 1	Protein Coding	47	GC03P158644	17.3405	https://www.genecards.org/cgi-bin/carddisp.pl?gene=GFM1
GNAT3	G Protein Subunit Alpha Transducin 3	Protein Coding	38	GC07M080458	17.3396	https://www.genecards.org/cgi-bin/carddisp.pl?gene=GNAT3
KLF5	KLF Transcription Factor 5	Protein Coding	47	GC13P073054	17.3293	https://www.genecards.org/cgi-bin/carddisp.pl?gene=KLF5
IRF8	Interferon Regulatory Factor 8	Protein Coding	48	GC16P085898	17.3252	https://www.genecards.org/cgi-bin/carddisp.pl?gene=IRF8
PRKCQ	Protein Kinase C Theta	Protein Coding	51	GC10M006557	17.3224	https://www.genecards.org/cgi-bin/carddisp.pl?gene=PRKCQ
ITGB3	Integrin Subunit Beta 3	Protein Coding	55	GC17P058846	17.3152	https://www.genecards.org/cgi-bin/carddisp.pl?gene=ITGB3
STAT5B	Signal Transducer And Activator Of Transcription 5B	Protein Coding	52	GC17M042199	17.3072	https://www.genecards.org/cgi-bin/carddisp.pl?gene=STAT5B
ETS1	ETS Proto-Oncogene 1, Transcription Factor	Protein Coding	50	GC11M128458	17.2781	https://www.genecards.org/cgi-bin/carddisp.pl?gene=ETS1
IRF3	Interferon Regulatory Factor 3	Protein Coding	47	GC19M049659	17.245	https://www.genecards.org/cgi-bin/carddisp.pl?gene=IRF3
EDNRA	Endothelin Receptor Type A	Protein Coding	52	GC04P147480	17.2286	https://www.genecards.org/cgi-bin/carddisp.pl?gene=EDNRA
HINT1	Histidine Triad Nucleotide Binding Protein 1	Protein Coding	47	GC05M131159	17.2267	https://www.genecards.org/cgi-bin/carddisp.pl?gene=HINT1
SOD2	Superoxide Dismutase 2	Protein Coding	51	GC06M159669	17.205	https://www.genecards.org/cgi-bin/carddisp.pl?gene=SOD2
HSPA8	Heat Shock Protein Family A (Hsp70) Member 8	Protein Coding	51	GC11M123057	17.2027	https://www.genecards.org/cgi-bin/carddisp.pl?gene=HSPA8
SOX2	SRY-Box Transcription Factor 2	Protein Coding	47	GC03P181711	17.1816	https://www.genecards.org/cgi-bin/carddisp.pl?gene=SOX2
NTRK2	Neurotrophic Receptor Tyrosine Kinase 2	Protein Coding	56	GC09P084668	17.1784	https://www.genecards.org/cgi-bin/carddisp.pl?gene=NTRK2
PAK1	P21 (RAC1) Activated Kinase 1	Protein Coding	52	GC11M097499	17.1131	https://www.genecards.org/cgi-bin/carddisp.pl?gene=PAK1
MAPK10	Mitogen-Activated Protein Kinase 10	Protein Coding	51	GC04M085990	17.1127	https://www.genecards.org/cgi-bin/carddisp.pl?gene=MAPK10
DOCK7	Dedicator Of Cytokinesis 7	Protein Coding	45	GC01M062454	17.0996	https://www.genecards.org/cgi-bin/carddisp.pl?gene=DOCK7
MMP3	Matrix Metallopeptidase 3	Protein Coding	53	GC11M102835	17.0879	https://www.genecards.org/cgi-bin/carddisp.pl?gene=MMP3
RAC2	Rac Family Small GTPase 2	Protein Coding	54	GC22M059414	17.0589	https://www.genecards.org/cgi-bin/carddisp.pl?gene=RAC2
IL2RB	Interleukin 2 Receptor Subunit Beta	Protein Coding	52	GC22M059411	17.0529	https://www.genecards.org/cgi-bin/carddisp.pl?gene=IL2RB
BCAR3	BCAR3 Adaptor Protein, NSP Family Member	Protein Coding	41	GC01M093561	17.0509	https://www.genecards.org/cgi-bin/carddisp.pl?gene=BCAR3
ATF4	Activating Transcription Factor 4	Protein Coding	47	GC22P039519	17.0474	https://www.genecards.org/cgi-bin/carddisp.pl?gene=ATF4
GTF2H3	General Transcription Factor IIH Subunit 3	Protein Coding	41	GC12P123633	16.9926	https://www.genecards.org/cgi-bin/carddisp.pl?gene=GTF2H3
FGB	Fibrinogen Beta Chain	Protein Coding	50	GC04P154598	16.9769	https://www.genecards.org/cgi-bin/carddisp.pl?gene=FGB
IKBKB	Inhibitor Of Nuclear Factor Kappa B Kinase Subunit Beta	Protein Coding	56	GC08P042271	16.96	https://www.genecards.org/cgi-bin/carddisp.pl?gene=IKBKB
CTLA4	Cytotoxic T-Lymphocyte Associated Protein 4	Protein Coding	52	GC02P203854	16.9486	https://www.genecards.org/cgi-bin/carddisp.pl?gene=CTLA4
TPMT	Thiopurine S-Methyltransferase	Protein Coding	49	GC06M018128	16.9191	https://www.genecards.org/cgi-bin/carddisp.pl?gene=TPMT
NNT	Nicotinamide Nucleotide Transhydrogenase	Protein Coding	46	GC05P043602	16.9102	https://www.genecards.org/cgi-bin/carddisp.pl?gene=NNT
APAF1	Apoptotic Peptidase Activating Factor 1	Protein Coding	48	GC12P098645	16.8925	https://www.genecards.org/cgi-bin/carddisp.pl?gene=APAF1
CDK2	Cyclin Dependent Kinase 2	Protein Coding	54	GC12P055966	16.89	https://www.genecards.org/cgi-bin/carddisp.pl?gene=CDK2
CD4	CD4 Molecule	Protein Coding	52	GC12P006786	16.8789	https://www.genecards.org/cgi-bin/carddisp.pl?gene=CD4
CRK	CRK Proto-Oncogene, Adaptor Protein	Protein Coding	45	GC17M001420	16.8712	https://www.genecards.org/cgi-bin/carddisp.pl?gene=CRK
TYMS	Thymidylate Synthetase	Protein Coding	51	GC18P000657	16.871	https://www.genecards.org/cgi-bin/carddisp.pl?gene=TYMS
SP3	Sp3 Transcription Factor	Protein Coding	45	GC02M173882	16.867	https://www.genecards.org/cgi-bin/carddisp.pl?gene=SP3
GNGT1	G Protein Subunit Gamma Transducin 1	Protein Coding	44	GC07P093591	16.831	https://www.genecards.org/cgi-bin/carddisp.pl?gene=GNGT1
RFC1	Replication Factor C Subunit 1	Protein Coding	49	GC04M039291	16.809	https://www.genecards.org/cgi-bin/carddisp.pl?gene=RFC1
NFATC2	Nuclear Factor Of Activated T Cells 2	Protein Coding	47	GC20M051386	16.7906	https://www.genecards.org/cgi-bin/carddisp.pl?gene=NFATC2
IRF5	Interferon Regulatory Factor 5	Protein Coding	49	GC07P128937	16.7866	https://www.genecards.org/cgi-bin/carddisp.pl?gene=IRF5
DPYD	Dihydropyrimidine Dehydrogenase	Protein Coding	55	GC01M097015	16.7796	https://www.genecards.org/cgi-bin/carddisp.pl?gene=DPYD
GAPVD1	GTPase Activating Protein And VPS9 Domains 1	Protein Coding	44	GC09P125261	16.762	https://www.genecards.org/cgi-bin/carddisp.pl?gene=GAPVD1
SLC6A4	Solute Carrier Family 6 Member 4	Protein Coding	51	GC17M030194	16.7603	https://www.genecards.org/cgi-bin/carddisp.pl?gene=SLC6A4
GTF2B	General Transcription Factor IIB	Protein Coding	43	GC01M088853	16.7456	https://www.genecards.org/cgi-bin/carddisp.pl?gene=GTF2B
HSPA5	Heat Shock Protein Family A (Hsp70) Member 5	Protein Coding	51	GC09M125234	16.7428	https://www.genecards.org/cgi-bin/carddisp.pl?gene=HSPA5
DOCK6	Dedicator Of Cytokinesis 6	Protein Coding	43	GC19M011199	16.7369	https://www.genecards.org/cgi-bin/carddisp.pl?gene=DOCK6
NRP1	Neuropilin 1	Protein Coding	50	GC10M033177	16.7294	https://www.genecards.org/cgi-bin/carddisp.pl?gene=NRP1
HMOX1	Heme Oxygenase 1	Protein Coding	55	GC22P035380	16.7031	https://www.genecards.org/cgi-bin/carddisp.pl?gene=HMOX1
ELK1	ETS Transcription Factor ELK1	Protein Coding	45	GC0XM047635	16.6796	https://www.genecards.org/cgi-bin/carddisp.pl?gene=ELK1
SERPINF1	Serpin Family F Member 1	Protein Coding	48	GC17P001761	16.6716	https://www.genecards.org/cgi-bin/carddisp.pl?gene=SERPINF1
CEBPB	CCAAT Enhancer Binding Protein Beta	Protein Coding	45	GC20P050190	16.6547	https://www.genecards.org/cgi-bin/carddisp.pl?gene=CEBPB
CAT	Catalase	Protein Coding	54	GC11P034460	16.6366	https://www.genecards.org/cgi-bin/carddisp.pl?gene=CAT
PTPN2	Protein Tyrosine Phosphatase Non-Receptor Type 2	Protein Coding	50	GC18M025513	16.6233	https://www.genecards.org/cgi-bin/carddisp.pl?gene=PTPN2
HSPA1A	Heat Shock Protein Family A (Hsp70) Member 1A	Protein Coding	48	GC06P087759	16.5378	https://www.genecards.org/cgi-bin/carddisp.pl?gene=HSPA1A
MITF	Melanocyte Inducing Transcription Factor	Protein Coding	50	GC03P069788	16.4977	https://www.genecards.org/cgi-bin/carddisp.pl?gene=MITF
ENG	Endoglin	Protein Coding	51	GC09M127815	16.4827	https://www.genecards.org/cgi-bin/carddisp.pl?gene=ENG
ADCY10	Adenylate Cyclase 10	Protein Coding	46	GC01M167809	16.4372	https://www.genecards.org/cgi-bin/carddisp.pl?gene=ADCY10
MIR146A	MicroRNA 146a	RNA Gene	25	GC05P160485	16.4301	https://www.genecards.org/cgi-bin/carddisp.pl?gene=MIR146A
MSH6	MutS Homolog 6	Protein Coding	51	GC02P047695	16.4296	https://www.genecards.org/cgi-bin/carddisp.pl?gene=MSH6
TNFRSF11A	TNF Receptor Superfamily Member 11a	Protein Coding	52	GC18P062325	16.4224	https://www.genecards.org/cgi-bin/carddisp.pl?gene=TNFRSF11A
TNFRSF10A	TNF Receptor Superfamily Member 10a	Protein Coding	47	GC08M023190	16.4089	https://www.genecards.org/cgi-bin/carddisp.pl?gene=TNFRSF10A
DDB1	Damage Specific DNA Binding Protein 1	Protein Coding	47	GC11M096879	16.4043	https://www.genecards.org/cgi-bin/carddisp.pl?gene=DDB1
BAX	BCL2 Associated X, Apoptosis Regulator	Protein Coding	52	GC19P048954	16.3757	https://www.genecards.org/cgi-bin/carddisp.pl?gene=BAX
RCC2	Regulator Of Chromosome Condensation 2	Protein Coding	41	GC01M017406	16.3627	https://www.genecards.org/cgi-bin/carddisp.pl?gene=RCC2
MPO	Myeloperoxidase	Protein Coding	55	GC17M058269	16.3447	https://www.genecards.org/cgi-bin/carddisp.pl?gene=MPO
HLA-DQB1	Major Histocompatibility Complex, Class II, DQ Beta 1	Protein Coding	45	GC06M069264	16.331	https://www.genecards.org/cgi-bin/carddisp.pl?gene=HLA-DQB1
CYTH4	Cytohesin 4	Protein Coding	39	GC22P037282	16.3308	https://www.genecards.org/cgi-bin/carddisp.pl?gene=CYTH4
TSFM	Ts Translation Elongation Factor, Mitochondrial	Protein Coding	45	GC12P057778	16.328	https://www.genecards.org/cgi-bin/carddisp.pl?gene=TSFM
FLT3	Fms Related Receptor Tyrosine Kinase 3	Protein Coding	55	GC13M028003	16.3032	https://www.genecards.org/cgi-bin/carddisp.pl?gene=FLT3
TLR9	Toll Like Receptor 9	Protein Coding	48	GC03M052222	16.3016	https://www.genecards.org/cgi-bin/carddisp.pl?gene=TLR9
RPGR	Retinitis Pigmentosa GTPase Regulator	Protein Coding	43	GC0XM038269	16.2923	https://www.genecards.org/cgi-bin/carddisp.pl?gene=RPGR
ERCC8	ERCC Excision Repair 8, CSA Ubiquitin Ligase Complex Subunit	Protein Coding	44	GC05M060896	16.278	https://www.genecards.org/cgi-bin/carddisp.pl?gene=ERCC8
GSTT1	Glutathione S-Transferase Theta 1	Protein Coding	34	GC22Mi00270	16.2678	https://www.genecards.org/cgi-bin/carddisp.pl?gene=GSTT1
MLH1	MutL Homolog 1	Protein Coding	51	GC03P036993	16.2558	https://www.genecards.org/cgi-bin/carddisp.pl?gene=MLH1
LEF1	Lymphoid Enhancer Binding Factor 1	Protein Coding	51	GC04M108047	16.2393	https://www.genecards.org/cgi-bin/carddisp.pl?gene=LEF1
RALA	RAS Like Proto-Oncogene A	Protein Coding	48	GC07P039622	16.2332	https://www.genecards.org/cgi-bin/carddisp.pl?gene=RALA
RASGRP4	RAS Guanyl Releasing Protein 4	Protein Coding	40	GC19M038409	16.2206	https://www.genecards.org/cgi-bin/carddisp.pl?gene=RASGRP4
MUTYH	MutY DNA Glycosylase	Protein Coding	48	GC01M045329	16.2021	https://www.genecards.org/cgi-bin/carddisp.pl?gene=MUTYH
CCR5	C-C Motif Chemokine Receptor 5	Protein Coding	51	GC03P047182	16.1999	https://www.genecards.org/cgi-bin/carddisp.pl?gene=CCR5
LDLR	Low Density Lipoprotein Receptor	Protein Coding	54	GC19P011091	16.1654	https://www.genecards.org/cgi-bin/carddisp.pl?gene=LDLR
NRG1	Neuregulin 1	Protein Coding	51	GC08P031639	16.1504	https://www.genecards.org/cgi-bin/carddisp.pl?gene=NRG1
DOCK5	Dedicator Of Cytokinesis 5	Protein Coding	40	GC08P025184	16.1413	https://www.genecards.org/cgi-bin/carddisp.pl?gene=DOCK5
POU2F1	POU Class 2 Homeobox 1	Protein Coding	45	GC01P167190	16.0796	https://www.genecards.org/cgi-bin/carddisp.pl?gene=POU2F1
CD40LG	CD40 Ligand	Protein Coding	52	GC0XP136649	16.0785	https://www.genecards.org/cgi-bin/carddisp.pl?gene=CD40LG
GNGT2	G Protein Subunit Gamma Transducin 2	Protein Coding	40	GC17M049202	16.0778	https://www.genecards.org/cgi-bin/carddisp.pl?gene=GNGT2
RPA2	Replication Protein A2	Protein Coding	47	GC01M028012	16.0648	https://www.genecards.org/cgi-bin/carddisp.pl?gene=RPA2
THBS1	Thrombospondin 1	Protein Coding	48	GC15P039581	16.0495	https://www.genecards.org/cgi-bin/carddisp.pl?gene=THBS1
CDKN3	Cyclin Dependent Kinase Inhibitor 3	Protein Coding	44	GC14P054398	16.0343	https://www.genecards.org/cgi-bin/carddisp.pl?gene=CDKN3
CYP2C9	Cytochrome P450 Family 2 Subfamily C Member 9	Protein Coding	49	GC10P094938	15.9804	https://www.genecards.org/cgi-bin/carddisp.pl?gene=CYP2C9
CBFB	Core-Binding Factor Subunit Beta	Protein Coding	48	GC16P067063	15.975	https://www.genecards.org/cgi-bin/carddisp.pl?gene=CBFB
U2AF1	U2 Small Nuclear RNA Auxiliary Factor 1	Protein Coding	47	GC21M043092	15.9528	https://www.genecards.org/cgi-bin/carddisp.pl?gene=U2AF1
KLF6	KLF Transcription Factor 6	Protein Coding	45	GC10M003779	15.9488	https://www.genecards.org/cgi-bin/carddisp.pl?gene=KLF6
MAP3K7	Mitogen-Activated Protein Kinase Kinase Kinase 7	Protein Coding	53	GC06M090513	15.9029	https://www.genecards.org/cgi-bin/carddisp.pl?gene=MAP3K7
GNG11	G Protein Subunit Gamma 11	Protein Coding	38	GC07P093921	15.891	https://www.genecards.org/cgi-bin/carddisp.pl?gene=GNG11
APOB	Apolipoprotein B	Protein Coding	50	GC02M020956	15.867	https://www.genecards.org/cgi-bin/carddisp.pl?gene=APOB
EIF3A	Eukaryotic Translation Initiation Factor 3 Subunit A	Protein Coding	47	GC10M119034	15.862	https://www.genecards.org/cgi-bin/carddisp.pl?gene=EIF3A
FGF4	Fibroblast Growth Factor 4	Protein Coding	45	GC11M097247	15.8587	https://www.genecards.org/cgi-bin/carddisp.pl?gene=FGF4
HBB	Hemoglobin Subunit Beta	Protein Coding	47	GC11M006673	15.8238	https://www.genecards.org/cgi-bin/carddisp.pl?gene=HBB
MYOD1	Myogenic Differentiation 1	Protein Coding	48	GC11P017741	15.8145	https://www.genecards.org/cgi-bin/carddisp.pl?gene=MYOD1
HSP90AA1	Heat Shock Protein 90 Alpha Family Class A Member 1	Protein Coding	52	GC14M102080	15.8138	https://www.genecards.org/cgi-bin/carddisp.pl?gene=HSP90AA1
MNAT1	MNAT1 Component Of CDK Activating Kinase	Protein Coding	45	GC14P060734	15.7836	https://www.genecards.org/cgi-bin/carddisp.pl?gene=MNAT1
IL12B	Interleukin 12B	Protein Coding	50	GC05M159314	15.761	https://www.genecards.org/cgi-bin/carddisp.pl?gene=IL12B
COL1A1	Collagen Type I Alpha 1 Chain	Protein Coding	52	GC17M050248	15.7535	https://www.genecards.org/cgi-bin/carddisp.pl?gene=COL1A1
FARP2	FERM, ARH/RhoGEF And Pleckstrin Domain Protein 2	Protein Coding	42	GC02P241357	15.7494	https://www.genecards.org/cgi-bin/carddisp.pl?gene=FARP2
VCAM1	Vascular Cell Adhesion Molecule 1	Protein Coding	48	GC01P100719	15.7249	https://www.genecards.org/cgi-bin/carddisp.pl?gene=VCAM1
SLC24A2	Solute Carrier Family 24 Member 2	Protein Coding	43	GC09M019507	15.7085	https://www.genecards.org/cgi-bin/carddisp.pl?gene=SLC24A2
APEX1	Apurinic/Apyrimidinic Endodeoxyribonuclease 1	Protein Coding	47	GC14P020455	15.7018	https://www.genecards.org/cgi-bin/carddisp.pl?gene=APEX1
SLC9A9	Solute Carrier Family 9 Member A9	Protein Coding	41	GC03M143265	15.6994	https://www.genecards.org/cgi-bin/carddisp.pl?gene=SLC9A9
KALRN	Kalirin RhoGEF Kinase	Protein Coding	44	GC03P124033	15.6931	https://www.genecards.org/cgi-bin/carddisp.pl?gene=KALRN
GNG7	G Protein Subunit Gamma 7	Protein Coding	41	GC19M002511	15.6918	https://www.genecards.org/cgi-bin/carddisp.pl?gene=GNG7
EIF2AK3	Eukaryotic Translation Initiation Factor 2 Alpha Kinase 3	Protein Coding	51	GC02M088556	15.6537	https://www.genecards.org/cgi-bin/carddisp.pl?gene=EIF2AK3
CRHR1	Corticotropin Releasing Hormone Receptor 1	Protein Coding	49	GC17P045784	15.6358	https://www.genecards.org/cgi-bin/carddisp.pl?gene=CRHR1
AIFM1	Apoptosis Inducing Factor Mitochondria Associated 1	Protein Coding	51	GC0XM130129	15.6324	https://www.genecards.org/cgi-bin/carddisp.pl?gene=AIFM1
ARL4C	ADP Ribosylation Factor Like GTPase 4C	Protein Coding	37	GC02M234493	15.6075	https://www.genecards.org/cgi-bin/carddisp.pl?gene=ARL4C
ARL3	ADP Ribosylation Factor Like GTPase 3	Protein Coding	47	GC10M102673	15.5933	https://www.genecards.org/cgi-bin/carddisp.pl?gene=ARL3
ARNT	Aryl Hydrocarbon Receptor Nuclear Translocator	Protein Coding	47	GC01M150809	15.5916	https://www.genecards.org/cgi-bin/carddisp.pl?gene=ARNT
COMT	Catechol-O-Methyltransferase	Protein Coding	54	GC22P019941	15.5852	https://www.genecards.org/cgi-bin/carddisp.pl?gene=COMT
PDX1	Pancreatic And Duodenal Homeobox 1	Protein Coding	48	GC13P027921	15.5827	https://www.genecards.org/cgi-bin/carddisp.pl?gene=PDX1
COL4A5	Collagen Type IV Alpha 5 Chain	Protein Coding	47	GC0XP108439	15.5805	https://www.genecards.org/cgi-bin/carddisp.pl?gene=COL4A5
SBF1	SET Binding Factor 1	Protein Coding	44	GC22M059573	15.5739	https://www.genecards.org/cgi-bin/carddisp.pl?gene=SBF1
IL17A	Interleukin 17A	Protein Coding	47	GC06P052186	15.5737	https://www.genecards.org/cgi-bin/carddisp.pl?gene=IL17A
BMP4	Bone Morphogenetic Protein 4	Protein Coding	51	GC14M053949	15.52	https://www.genecards.org/cgi-bin/carddisp.pl?gene=BMP4
FARP1	FERM, ARH/RhoGEF And Pleckstrin Domain Protein 1	Protein Coding	41	GC13P098142	15.5174	https://www.genecards.org/cgi-bin/carddisp.pl?gene=FARP1
MEN1	Menin 1	Protein Coding	47	GC11M064803	15.4952	https://www.genecards.org/cgi-bin/carddisp.pl?gene=MEN1
PGR	Progesterone Receptor	Protein Coding	51	GC11M101030	15.4945	https://www.genecards.org/cgi-bin/carddisp.pl?gene=PGR
RCC1L	RCC1 Like	Protein Coding	30	GC07M075084	15.4724	https://www.genecards.org/cgi-bin/carddisp.pl?gene=RCC1L
KLF2	KLF Transcription Factor 2	Protein Coding	41	GC19P069290	15.4246	https://www.genecards.org/cgi-bin/carddisp.pl?gene=KLF2
SOX3	SRY-Box Transcription Factor 3	Protein Coding	46	GC0XM140502	15.4104	https://www.genecards.org/cgi-bin/carddisp.pl?gene=SOX3
IL12A	Interleukin 12A	Protein Coding	46	GC03P159988	15.4063	https://www.genecards.org/cgi-bin/carddisp.pl?gene=IL12A
CLNS1A	Chloride Nucleotide-Sensitive Channel 1A	Protein Coding	42	GC11M097502	15.3911	https://www.genecards.org/cgi-bin/carddisp.pl?gene=CLNS1A
NBN	Nibrin	Protein Coding	50	GC08M089933	15.387	https://www.genecards.org/cgi-bin/carddisp.pl?gene=NBN
SLC9A6	Solute Carrier Family 9 Member A6	Protein Coding	49	GC0XP135985	15.3671	https://www.genecards.org/cgi-bin/carddisp.pl?gene=SLC9A6
ARFGEF3	ARFGEF Family Member 3	Protein Coding	34	GC06P138161	15.3604	https://www.genecards.org/cgi-bin/carddisp.pl?gene=ARFGEF3
EIF2AK2	Eukaryotic Translation Initiation Factor 2 Alpha Kinase 2	Protein Coding	51	GC02M037099	15.3576	https://www.genecards.org/cgi-bin/carddisp.pl?gene=EIF2AK2
SMARCA4	SWI/SNF Related, Matrix Associated, Actin Dependent Regulator Of Chromatin, Subfamily A, Member 4	Protein Coding	53	GC19P010932	15.3389	https://www.genecards.org/cgi-bin/carddisp.pl?gene=SMARCA4
PRKCA	Protein Kinase C Alpha	Protein Coding	53	GC17P066302	15.3387	https://www.genecards.org/cgi-bin/carddisp.pl?gene=PRKCA
DGKE	Diacylglycerol Kinase Epsilon	Protein Coding	50	GC17P056834	15.3242	https://www.genecards.org/cgi-bin/carddisp.pl?gene=DGKE
TIMP1	TIMP Metallopeptidase Inhibitor 1	Protein Coding	47	GC0XP047647	15.3089	https://www.genecards.org/cgi-bin/carddisp.pl?gene=TIMP1
PPARA	Peroxisome Proliferator Activated Receptor Alpha	Protein Coding	49	GC22P046150	15.2826	https://www.genecards.org/cgi-bin/carddisp.pl?gene=PPARA
MAPT	Microtubule Associated Protein Tau	Protein Coding	53	GC17P045894	15.2588	https://www.genecards.org/cgi-bin/carddisp.pl?gene=MAPT
NF1	Neurofibromin 1	Protein Coding	51	GC17P031094	15.2325	https://www.genecards.org/cgi-bin/carddisp.pl?gene=NF1
TGFBI	Transforming Growth Factor Beta Induced	Protein Coding	49	GC05P136027	15.2296	https://www.genecards.org/cgi-bin/carddisp.pl?gene=TGFBI
RGP1	RGP1 Homolog, RAB6A GEF Complex Partner 1	Protein Coding	36	GC09P035749	15.2146	https://www.genecards.org/cgi-bin/carddisp.pl?gene=RGP1
GTF2F1	General Transcription Factor IIF Subunit 1	Protein Coding	43	GC19M006430	15.1771	https://www.genecards.org/cgi-bin/carddisp.pl?gene=GTF2F1
IL4R	Interleukin 4 Receptor	Protein Coding	51	GC16P028153	15.1648	https://www.genecards.org/cgi-bin/carddisp.pl?gene=IL4R
BAAT	Bile Acid-CoA:Amino Acid N-Acyltransferase	Protein Coding	45	GC09M101354	15.1608	https://www.genecards.org/cgi-bin/carddisp.pl?gene=BAAT
RASGEF1B	RasGEF Domain Family Member 1B	Protein Coding	38	GC04M081426	15.1364	https://www.genecards.org/cgi-bin/carddisp.pl?gene=RASGEF1B
CYCS	Cytochrome C, Somatic	Protein Coding	51	GC07M025118	15.124	https://www.genecards.org/cgi-bin/carddisp.pl?gene=CYCS
CDKN1B	Cyclin Dependent Kinase Inhibitor 1B	Protein Coding	50	GC12P022586	15.1091	https://www.genecards.org/cgi-bin/carddisp.pl?gene=CDKN1B
SFPQ	Splicing Factor Proline And Glutamine Rich	Protein Coding	45	GC01M035176	15.1072	https://www.genecards.org/cgi-bin/carddisp.pl?gene=SFPQ
FOXO1	Forkhead Box O1	Protein Coding	51	GC13M040555	15.1042	https://www.genecards.org/cgi-bin/carddisp.pl?gene=FOXO1
F2R	Coagulation Factor II Thrombin Receptor	Protein Coding	50	GC05P076716	15.0461	https://www.genecards.org/cgi-bin/carddisp.pl?gene=F2R
RIPK1	Receptor Interacting Serine/Threonine Kinase 1	Protein Coding	51	GC06P003313	15.0296	https://www.genecards.org/cgi-bin/carddisp.pl?gene=RIPK1
AKT2	AKT Serine/Threonine Kinase 2	Protein Coding	56	GC19M040230	15.0154	https://www.genecards.org/cgi-bin/carddisp.pl?gene=AKT2
NPPB	Natriuretic Peptide B	Protein Coding	46	GC01M011858	15.0107	https://www.genecards.org/cgi-bin/carddisp.pl?gene=NPPB
ELMO1	Engulfment And Cell Motility 1	Protein Coding	43	GC07M036860	15.0035	https://www.genecards.org/cgi-bin/carddisp.pl?gene=ELMO1
EIF3B	Eukaryotic Translation Initiation Factor 3 Subunit B	Protein Coding	41	GC07P002354	14.9995	https://www.genecards.org/cgi-bin/carddisp.pl?gene=EIF3B
IRF4	Interferon Regulatory Factor 4	Protein Coding	45	GC06P000391	14.9958	https://www.genecards.org/cgi-bin/carddisp.pl?gene=IRF4
GNG13	G Protein Subunit Gamma 13	Protein Coding	39	GC16M007482	14.9822	https://www.genecards.org/cgi-bin/carddisp.pl?gene=GNG13
FOXA2	Forkhead Box A2	Protein Coding	47	GC20M022581	14.9732	https://www.genecards.org/cgi-bin/carddisp.pl?gene=FOXA2
DDB2	Damage Specific DNA Binding Protein 2	Protein Coding	48	GC11P047237	14.9615	https://www.genecards.org/cgi-bin/carddisp.pl?gene=DDB2
CASP9	Caspase 9	Protein Coding	49	GC01M015491	14.9542	https://www.genecards.org/cgi-bin/carddisp.pl?gene=CASP9
EEF2	Eukaryotic Translation Elongation Factor 2	Protein Coding	51	GC19M003976	14.9521	https://www.genecards.org/cgi-bin/carddisp.pl?gene=EEF2
CHEK2	Checkpoint Kinase 2	Protein Coding	56	GC22M028687	14.9483	https://www.genecards.org/cgi-bin/carddisp.pl?gene=CHEK2
SAFB	Scaffold Attachment Factor B	Protein Coding	42	GC19P005623	14.9445	https://www.genecards.org/cgi-bin/carddisp.pl?gene=SAFB
GNL3	G Protein Nucleolar 3	Protein Coding	45	GC03P052681	14.9365	https://www.genecards.org/cgi-bin/carddisp.pl?gene=GNL3
ADAM17	ADAM Metallopeptidase Domain 17	Protein Coding	54	GC02M009488	14.8886	https://www.genecards.org/cgi-bin/carddisp.pl?gene=ADAM17
CCL3	C-C Motif Chemokine Ligand 3	Protein Coding	44	GC17M036088	14.8794	https://www.genecards.org/cgi-bin/carddisp.pl?gene=CCL3
XRCC3	X-Ray Repair Cross Complementing 3	Protein Coding	45	GC14M103697	14.8584	https://www.genecards.org/cgi-bin/carddisp.pl?gene=XRCC3
HINT3	Histidine Triad Nucleotide Binding Protein 3	Protein Coding	34	GC06P125956	14.8379	https://www.genecards.org/cgi-bin/carddisp.pl?gene=HINT3
RPS27A	Ribosomal Protein S27a	Protein Coding	44	GC02P055231	14.8275	https://www.genecards.org/cgi-bin/carddisp.pl?gene=RPS27A
APRT	Adenine Phosphoribosyltransferase	Protein Coding	48	GC16M088810	14.8256	https://www.genecards.org/cgi-bin/carddisp.pl?gene=APRT
TFE3	Transcription Factor Binding To IGHM Enhancer 3	Protein Coding	47	GC0XM049028	14.8248	https://www.genecards.org/cgi-bin/carddisp.pl?gene=TFE3
JUNB	JunB Proto-Oncogene, AP-1 Transcription Factor Subunit	Protein Coding	44	GC19P012791	14.8142	https://www.genecards.org/cgi-bin/carddisp.pl?gene=JUNB
NME1	NME/NM23 Nucleoside Diphosphate Kinase 1	Protein Coding	48	GC17P059079	14.7935	https://www.genecards.org/cgi-bin/carddisp.pl?gene=NME1
EIF4EBP1	Eukaryotic Translation Initiation Factor 4E Binding Protein 1	Protein Coding	49	GC08P038535	14.7838	https://www.genecards.org/cgi-bin/carddisp.pl?gene=EIF4EBP1
CYP3A5	Cytochrome P450 Family 3 Subfamily A Member 5	Protein Coding	47	GC07M099648	14.7742	https://www.genecards.org/cgi-bin/carddisp.pl?gene=CYP3A5
TP63	Tumor Protein P63	Protein Coding	50	GC03P189598	14.7651	https://www.genecards.org/cgi-bin/carddisp.pl?gene=TP63
ARF5	ADP Ribosylation Factor 5	Protein Coding	42	GC07P127588	14.7568	https://www.genecards.org/cgi-bin/carddisp.pl?gene=ARF5
HDAC1	Histone Deacetylase 1	Protein Coding	52	GC01P032292	14.7554	https://www.genecards.org/cgi-bin/carddisp.pl?gene=HDAC1
DENND1C	DENN Domain Containing 1C	Protein Coding	34	GC19M006467	14.7517	https://www.genecards.org/cgi-bin/carddisp.pl?gene=DENND1C
XBP1	X-Box Binding Protein 1	Protein Coding	47	GC22M028794	14.735	https://www.genecards.org/cgi-bin/carddisp.pl?gene=XBP1
CRH	Corticotropin Releasing Hormone	Protein Coding	45	GC08M066176	14.7228	https://www.genecards.org/cgi-bin/carddisp.pl?gene=CRH
POLD1	DNA Polymerase Delta 1, Catalytic Subunit	Protein Coding	48	GC19P070251	14.7093	https://www.genecards.org/cgi-bin/carddisp.pl?gene=POLD1
PSD2	Pleckstrin And Sec7 Domain Containing 2	Protein Coding	36	GC05P139742	14.6996	https://www.genecards.org/cgi-bin/carddisp.pl?gene=PSD2
GNG5	G Protein Subunit Gamma 5	Protein Coding	40	GC01M084498	14.6851	https://www.genecards.org/cgi-bin/carddisp.pl?gene=GNG5
PTK2B	Protein Tyrosine Kinase 2 Beta	Protein Coding	51	GC08P027311	14.6682	https://www.genecards.org/cgi-bin/carddisp.pl?gene=PTK2B
GNG12	G Protein Subunit Gamma 12	Protein Coding	40	GC01M067701	14.6288	https://www.genecards.org/cgi-bin/carddisp.pl?gene=GNG12
ERBB3	Erb-B2 Receptor Tyrosine Kinase 3	Protein Coding	55	GC12P057357	14.6216	https://www.genecards.org/cgi-bin/carddisp.pl?gene=ERBB3
HSPG2	Heparan Sulfate Proteoglycan 2	Protein Coding	51	GC01M021822	14.6089	https://www.genecards.org/cgi-bin/carddisp.pl?gene=HSPG2
FN1	Fibronectin 1	Protein Coding	52	GC02M215360	14.6072	https://www.genecards.org/cgi-bin/carddisp.pl?gene=FN1
AREG	Amphiregulin	Protein Coding	46	GC04P074445	14.6067	https://www.genecards.org/cgi-bin/carddisp.pl?gene=AREG
DNAH8	Dynein Axonemal Heavy Chain 8	Protein Coding	40	GC06P087939	14.5921	https://www.genecards.org/cgi-bin/carddisp.pl?gene=DNAH8
NME2	NME/NM23 Nucleoside Diphosphate Kinase 2	Protein Coding	49	GC17P051165	14.5907	https://www.genecards.org/cgi-bin/carddisp.pl?gene=NME2
TTF2	Transcription Termination Factor 2	Protein Coding	42	GC01P117060	14.5878	https://www.genecards.org/cgi-bin/carddisp.pl?gene=TTF2
RASA1	RAS P21 Protein Activator 1	Protein Coding	48	GC05P087267	14.5803	https://www.genecards.org/cgi-bin/carddisp.pl?gene=RASA1
ETF1	Eukaryotic Translation Termination Factor 1	Protein Coding	45	GC05M138506	14.5641	https://www.genecards.org/cgi-bin/carddisp.pl?gene=ETF1
CD44	CD44 Molecule (Indian Blood Group)	Protein Coding	50	GC11P035139	14.5638	https://www.genecards.org/cgi-bin/carddisp.pl?gene=CD44
SRY	Sex Determining Region Y	Protein Coding	40	GC0YM002698	14.5595	https://www.genecards.org/cgi-bin/carddisp.pl?gene=SRY
CYP1A1	Cytochrome P450 Family 1 Subfamily A Member 1	Protein Coding	50	GC15M074719	14.555	https://www.genecards.org/cgi-bin/carddisp.pl?gene=CYP1A1
HINT2	Histidine Triad Nucleotide Binding Protein 2	Protein Coding	38	GC09M035812	14.5448	https://www.genecards.org/cgi-bin/carddisp.pl?gene=HINT2
PRKN	Parkin RBR E3 Ubiquitin Protein Ligase	Protein Coding	47	GC06M161348	14.4921	https://www.genecards.org/cgi-bin/carddisp.pl?gene=PRKN
GNL1	G Protein Nucleolar 1 (Putative)	Protein Coding	39	GC06M030541	14.4842	https://www.genecards.org/cgi-bin/carddisp.pl?gene=GNL1
DHFR	Dihydrofolate Reductase	Protein Coding	51	GC05M080626	14.4587	https://www.genecards.org/cgi-bin/carddisp.pl?gene=DHFR
NPM1	Nucleophosmin 1	Protein Coding	53	GC05P171387	14.4552	https://www.genecards.org/cgi-bin/carddisp.pl?gene=NPM1
JUND	JunD Proto-Oncogene, AP-1 Transcription Factor Subunit	Protein Coding	44	GC19M018279	14.4527	https://www.genecards.org/cgi-bin/carddisp.pl?gene=JUND
IL1R1	Interleukin 1 Receptor Type 1	Protein Coding	48	GC02P102136	14.44	https://www.genecards.org/cgi-bin/carddisp.pl?gene=IL1R1
ABR	ABR Activator Of RhoGEF And GTPase	Protein Coding	43	GC17M001003	14.4351	https://www.genecards.org/cgi-bin/carddisp.pl?gene=ABR
HTR2A	5-Hydroxytryptamine Receptor 2A	Protein Coding	51	GC13M046831	14.4243	https://www.genecards.org/cgi-bin/carddisp.pl?gene=HTR2A
BIRC5	Baculoviral IAP Repeat Containing 5	Protein Coding	48	GC17P078214	14.4104	https://www.genecards.org/cgi-bin/carddisp.pl?gene=BIRC5
ABCA1	ATP Binding Cassette Subfamily A Member 1	Protein Coding	50	GC09M104781	14.4068	https://www.genecards.org/cgi-bin/carddisp.pl?gene=ABCA1
WT1	WT1 Transcription Factor	Protein Coding	51	GC11M032365	14.4066	https://www.genecards.org/cgi-bin/carddisp.pl?gene=WT1
CYP2E1	Cytochrome P450 Family 2 Subfamily E Member 1	Protein Coding	47	GC10P133520	14.4064	https://www.genecards.org/cgi-bin/carddisp.pl?gene=CYP2E1
IMPDH2	Inosine Monophosphate Dehydrogenase 2	Protein Coding	51	GC03M051373	14.4004	https://www.genecards.org/cgi-bin/carddisp.pl?gene=IMPDH2
HP	Haptoglobin	Protein Coding	48	GC16P072191	14.3784	https://www.genecards.org/cgi-bin/carddisp.pl?gene=HP
STAT5A	Signal Transducer And Activator Of Transcription 5A	Protein Coding	50	GC17P042287	14.3781	https://www.genecards.org/cgi-bin/carddisp.pl?gene=STAT5A
RPA3	Replication Protein A3	Protein Coding	43	GC07M008295	14.3759	https://www.genecards.org/cgi-bin/carddisp.pl?gene=RPA3
EPS8	Epidermal Growth Factor Receptor Pathway Substrate 8	Protein Coding	48	GC12M021929	14.3585	https://www.genecards.org/cgi-bin/carddisp.pl?gene=EPS8
PDE4A	Phosphodiesterase 4A	Protein Coding	47	GC19P010416	14.3575	https://www.genecards.org/cgi-bin/carddisp.pl?gene=PDE4A
RCBTB2	RCC1 And BTB Domain Containing Protein 2	Protein Coding	38	GC13M048488	14.3317	https://www.genecards.org/cgi-bin/carddisp.pl?gene=RCBTB2
RIN2	Ras And Rab Interactor 2	Protein Coding	43	GC20P019759	14.3228	https://www.genecards.org/cgi-bin/carddisp.pl?gene=RIN2
AHCY	Adenosylhomocysteinase	Protein Coding	52	GC20M034890	14.315	https://www.genecards.org/cgi-bin/carddisp.pl?gene=AHCY
POLH	DNA Polymerase Eta	Protein Coding	51	GC06P043576	14.293	https://www.genecards.org/cgi-bin/carddisp.pl?gene=POLH
CHAT	Choline O-Acetyltransferase	Protein Coding	50	GC10P049609	14.2578	https://www.genecards.org/cgi-bin/carddisp.pl?gene=CHAT
SLC6A3	Solute Carrier Family 6 Member 3	Protein Coding	53	GC05M001392	14.2434	https://www.genecards.org/cgi-bin/carddisp.pl?gene=SLC6A3
SH3BP5	SH3 Domain Binding Protein 5	Protein Coding	41	GC03M021349	14.229	https://www.genecards.org/cgi-bin/carddisp.pl?gene=SH3BP5
SPI1	Spi-1 Proto-Oncogene	Protein Coding	46	GC11M096710	14.2212	https://www.genecards.org/cgi-bin/carddisp.pl?gene=SPI1
PLAT	Plasminogen Activator, Tissue Type	Protein Coding	54	GC08M042174	14.1882	https://www.genecards.org/cgi-bin/carddisp.pl?gene=PLAT
SST	Somatostatin	Protein Coding	43	GC03M187668	14.187	https://www.genecards.org/cgi-bin/carddisp.pl?gene=SST
IL6ST	Interleukin 6 Cytokine Family Signal Transducer	Protein Coding	52	GC05M055935	14.1832	https://www.genecards.org/cgi-bin/carddisp.pl?gene=IL6ST
HTT	Huntingtin	Protein Coding	47	GC04P003041	14.1805	https://www.genecards.org/cgi-bin/carddisp.pl?gene=HTT
SRSF2	Serine And Arginine Rich Splicing Factor 2	Protein Coding	43	GC17M076734	14.1792	https://www.genecards.org/cgi-bin/carddisp.pl?gene=SRSF2
PRL	Prolactin	Protein Coding	45	GC06M022287	14.1783	https://www.genecards.org/cgi-bin/carddisp.pl?gene=PRL
DENND5A	DENN Domain Containing 5A	Protein Coding	42	GC11M009162	14.1725	https://www.genecards.org/cgi-bin/carddisp.pl?gene=DENND5A
FOXC1	Forkhead Box C1	Protein Coding	44	GC06P001610	14.1689	https://www.genecards.org/cgi-bin/carddisp.pl?gene=FOXC1
DRD2	Dopamine Receptor D2	Protein Coding	52	GC11M113409	14.1546	https://www.genecards.org/cgi-bin/carddisp.pl?gene=DRD2
GJB2	Gap Junction Protein Beta 2	Protein Coding	48	GC13M020187	14.1527	https://www.genecards.org/cgi-bin/carddisp.pl?gene=GJB2
PRKCD	Protein Kinase C Delta	Protein Coding	55	GC03P053156	14.1434	https://www.genecards.org/cgi-bin/carddisp.pl?gene=PRKCD
ITSN1	Intersectin 1	Protein Coding	44	GC21P033642	14.096	https://www.genecards.org/cgi-bin/carddisp.pl?gene=ITSN1
EIF5	Eukaryotic Translation Initiation Factor 5	Protein Coding	45	GC14P103333	14.0894	https://www.genecards.org/cgi-bin/carddisp.pl?gene=EIF5
E2F4	E2F Transcription Factor 4	Protein Coding	47	GC16P067192	14.0813	https://www.genecards.org/cgi-bin/carddisp.pl?gene=E2F4
EEF2K	Eukaryotic Elongation Factor 2 Kinase	Protein Coding	50	GC16P022320	14.0793	https://www.genecards.org/cgi-bin/carddisp.pl?gene=EEF2K
PDE5A	Phosphodiesterase 5A	Protein Coding	48	GC04M119494	14.0743	https://www.genecards.org/cgi-bin/carddisp.pl?gene=PDE5A
FYN	FYN Proto-Oncogene, Src Family Tyrosine Kinase	Protein Coding	49	GC06M111660	14.0526	https://www.genecards.org/cgi-bin/carddisp.pl?gene=FYN
RAB3IP	RAB3A Interacting Protein	Protein Coding	40	GC12P069738	14.0412	https://www.genecards.org/cgi-bin/carddisp.pl?gene=RAB3IP
SLC25A4	Solute Carrier Family 25 Member 4	Protein Coding	51	GC04P185143	14.0388	https://www.genecards.org/cgi-bin/carddisp.pl?gene=SLC25A4
CAV1	Caveolin 1	Protein Coding	51	GC07P116524	14.0146	https://www.genecards.org/cgi-bin/carddisp.pl?gene=CAV1
POMC	Proopiomelanocortin	Protein Coding	51	GC02M025160	13.9644	https://www.genecards.org/cgi-bin/carddisp.pl?gene=POMC
GNG10	G Protein Subunit Gamma 10	Protein Coding	39	GC09P111661	13.9486	https://www.genecards.org/cgi-bin/carddisp.pl?gene=GNG10
TUFM	Tu Translation Elongation Factor, Mitochondrial	Protein Coding	48	GC16M037642	13.9392	https://www.genecards.org/cgi-bin/carddisp.pl?gene=TUFM
CDK4	Cyclin Dependent Kinase 4	Protein Coding	56	GC12M057752	13.9167	https://www.genecards.org/cgi-bin/carddisp.pl?gene=CDK4
REST	RE1 Silencing Transcription Factor	Protein Coding	45	GC04P056907	13.9114	https://www.genecards.org/cgi-bin/carddisp.pl?gene=REST
POLB	DNA Polymerase Beta	Protein Coding	47	GC08P042338	13.9092	https://www.genecards.org/cgi-bin/carddisp.pl?gene=POLB
ARL4D	ADP Ribosylation Factor Like GTPase 4D	Protein Coding	38	GC17P043398	13.8823	https://www.genecards.org/cgi-bin/carddisp.pl?gene=ARL4D
EGLN1	Egl-9 Family Hypoxia Inducible Factor 1	Protein Coding	52	GC01M231363	13.8794	https://www.genecards.org/cgi-bin/carddisp.pl?gene=EGLN1
TWIST1	Twist Family BHLH Transcription Factor 1	Protein Coding	47	GC07M019020	13.8773	https://www.genecards.org/cgi-bin/carddisp.pl?gene=TWIST1
TF	Transferrin	Protein Coding	53	GC03P134678	13.8656	https://www.genecards.org/cgi-bin/carddisp.pl?gene=TF
ARL4A	ADP Ribosylation Factor Like GTPase 4A	Protein Coding	40	GC07P012750	13.8576	https://www.genecards.org/cgi-bin/carddisp.pl?gene=ARL4A
NCF1	Neutrophil Cytosolic Factor 1	Protein Coding	50	GC07P075854	13.8519	https://www.genecards.org/cgi-bin/carddisp.pl?gene=NCF1
MIR155	MicroRNA 155	RNA Gene	23	GC21P025573	13.8474	https://www.genecards.org/cgi-bin/carddisp.pl?gene=MIR155
SF3B1	Splicing Factor 3b Subunit 1	Protein Coding	48	GC02M197432	13.8463	https://www.genecards.org/cgi-bin/carddisp.pl?gene=SF3B1
ADRB1	Adrenoceptor Beta 1	Protein Coding	50	GC10P114044	13.8425	https://www.genecards.org/cgi-bin/carddisp.pl?gene=ADRB1
TBX5	T-Box Transcription Factor 5	Protein Coding	48	GC12M114353	13.8187	https://www.genecards.org/cgi-bin/carddisp.pl?gene=TBX5
GTF2F2	General Transcription Factor IIF Subunit 2	Protein Coding	44	GC13P045120	13.8117	https://www.genecards.org/cgi-bin/carddisp.pl?gene=GTF2F2
ECT2L	Epithelial Cell Transforming 2 Like	Protein Coding	36	GC06P138795	13.7525	https://www.genecards.org/cgi-bin/carddisp.pl?gene=ECT2L
ESR2	Estrogen Receptor 2	Protein Coding	51	GC14M064084	13.743	https://www.genecards.org/cgi-bin/carddisp.pl?gene=ESR2
TAF4	TATA-Box Binding Protein Associated Factor 4	Protein Coding	43	GC20M062156	13.7355	https://www.genecards.org/cgi-bin/carddisp.pl?gene=TAF4
DENND4C	DENN Domain Containing 4C	Protein Coding	34	GC09P019230	13.7348	https://www.genecards.org/cgi-bin/carddisp.pl?gene=DENND4C
RAP2A	RAP2A, Member Of RAS Oncogene Family	Protein Coding	43	GC13P097436	13.7174	https://www.genecards.org/cgi-bin/carddisp.pl?gene=RAP2A
IRF7	Interferon Regulatory Factor 7	Protein Coding	50	GC11M000612	13.6986	https://www.genecards.org/cgi-bin/carddisp.pl?gene=IRF7
KNDC1	Kinase Non-Catalytic C-Lobe Domain Containing 1	Protein Coding	37	GC10P133161	13.6856	https://www.genecards.org/cgi-bin/carddisp.pl?gene=KNDC1
MYB	MYB Proto-Oncogene, Transcription Factor	Protein Coding	51	GC06P135180	13.6799	https://www.genecards.org/cgi-bin/carddisp.pl?gene=MYB
PAX5	Paired Box 5	Protein Coding	48	GC09M036859	13.6795	https://www.genecards.org/cgi-bin/carddisp.pl?gene=PAX5
MBL2	Mannose Binding Lectin 2	Protein Coding	49	GC10M052760	13.6632	https://www.genecards.org/cgi-bin/carddisp.pl?gene=MBL2
FGF21	Fibroblast Growth Factor 21	Protein Coding	44	GC19P070140	13.654	https://www.genecards.org/cgi-bin/carddisp.pl?gene=FGF21
PRKAR1A	Protein Kinase CAMP-Dependent Type I Regulatory Subunit Alpha	Protein Coding	53	GC17P069148	13.6485	https://www.genecards.org/cgi-bin/carddisp.pl?gene=PRKAR1A
SBDS	SBDS Ribosome Maturation Factor	Protein Coding	45	GC07M066987	13.6426	https://www.genecards.org/cgi-bin/carddisp.pl?gene=SBDS
VTN	Vitronectin	Protein Coding	47	GC17M044982	13.6274	https://www.genecards.org/cgi-bin/carddisp.pl?gene=VTN
CIITA	Class II Major Histocompatibility Complex Transactivator	Protein Coding	46	GC16P012924	13.6241	https://www.genecards.org/cgi-bin/carddisp.pl?gene=CIITA
RIN3	Ras And Rab Interactor 3	Protein Coding	40	GC14P092513	13.6241	https://www.genecards.org/cgi-bin/carddisp.pl?gene=RIN3
DNMT1	DNA Methyltransferase 1	Protein Coding	55	GC19M010133	13.6168	https://www.genecards.org/cgi-bin/carddisp.pl?gene=DNMT1
PLK1	Polo Like Kinase 1	Protein Coding	53	GC16P024406	13.6167	https://www.genecards.org/cgi-bin/carddisp.pl?gene=PLK1
BRF1	BRF1 RNA Polymerase III Transcription Initiation Factor Subunit	Protein Coding	43	GC14M113007	13.6129	https://www.genecards.org/cgi-bin/carddisp.pl?gene=BRF1
GIT1	GIT ArfGAP 1	Protein Coding	45	GC17M029573	13.6119	https://www.genecards.org/cgi-bin/carddisp.pl?gene=GIT1
TKT	Transketolase	Protein Coding	48	GC03M053224	13.6033	https://www.genecards.org/cgi-bin/carddisp.pl?gene=TKT
WRN	WRN RecQ Like Helicase	Protein Coding	48	GC08P031033	13.5947	https://www.genecards.org/cgi-bin/carddisp.pl?gene=WRN
NLRP3	NLR Family Pyrin Domain Containing 3	Protein Coding	50	GC01P247415	13.5889	https://www.genecards.org/cgi-bin/carddisp.pl?gene=NLRP3
TNFRSF25	TNF Receptor Superfamily Member 25	Protein Coding	44	GC01M006460	13.587	https://www.genecards.org/cgi-bin/carddisp.pl?gene=TNFRSF25
IRF9	Interferon Regulatory Factor 9	Protein Coding	46	GC14P024161	13.5841	https://www.genecards.org/cgi-bin/carddisp.pl?gene=IRF9
BCL2L1	BCL2 Like 1	Protein Coding	50	GC20M031664	13.5635	https://www.genecards.org/cgi-bin/carddisp.pl?gene=BCL2L1
TTR	Transthyretin	Protein Coding	51	GC18P031557	13.5419	https://www.genecards.org/cgi-bin/carddisp.pl?gene=TTR
EIF5A	Eukaryotic Translation Initiation Factor 5A	Protein Coding	47	GC17P007306	13.5418	https://www.genecards.org/cgi-bin/carddisp.pl?gene=EIF5A
DOCK10	Dedicator Of Cytokinesis 10	Protein Coding	41	GC02M224765	13.5362	https://www.genecards.org/cgi-bin/carddisp.pl?gene=DOCK10
GHRH	Growth Hormone Releasing Hormone	Protein Coding	40	GC20M037251	13.5351	https://www.genecards.org/cgi-bin/carddisp.pl?gene=GHRH
SREBF1	Sterol Regulatory Element Binding Transcription Factor 1	Protein Coding	48	GC17M017810	13.5337	https://www.genecards.org/cgi-bin/carddisp.pl?gene=SREBF1
CCNH	Cyclin H	Protein Coding	50	GC05M087311	13.5186	https://www.genecards.org/cgi-bin/carddisp.pl?gene=CCNH
SLC26A6	Solute Carrier Family 26 Member 6	Protein Coding	41	GC03M048625	13.51	https://www.genecards.org/cgi-bin/carddisp.pl?gene=SLC26A6
SPP1	Secreted Phosphoprotein 1	Protein Coding	49	GC04P087975	13.5031	https://www.genecards.org/cgi-bin/carddisp.pl?gene=SPP1
CD247	CD247 Molecule	Protein Coding	52	GC01M167399	13.4914	https://www.genecards.org/cgi-bin/carddisp.pl?gene=CD247
HSPA4	Heat Shock Protein Family A (Hsp70) Member 4	Protein Coding	45	GC05P133051	13.491	https://www.genecards.org/cgi-bin/carddisp.pl?gene=HSPA4
GHRL	Ghrelin And Obestatin Prepropeptide	Protein Coding	45	GC03M010285	13.4699	https://www.genecards.org/cgi-bin/carddisp.pl?gene=GHRL
TSC2	TSC Complex Subunit 2	Protein Coding	51	GC16P012688	13.4648	https://www.genecards.org/cgi-bin/carddisp.pl?gene=TSC2
FGD2	FYVE, RhoGEF And PH Domain Containing 2	Protein Coding	38	GC06P087909	13.4322	https://www.genecards.org/cgi-bin/carddisp.pl?gene=FGD2
PAX6	Paired Box 6	Protein Coding	50	GC11M031784	13.4268	https://www.genecards.org/cgi-bin/carddisp.pl?gene=PAX6
SLC25A5	Solute Carrier Family 25 Member 5	Protein Coding	45	GC0XP119468	13.4237	https://www.genecards.org/cgi-bin/carddisp.pl?gene=SLC25A5
TXN	Thioredoxin	Protein Coding	48	GC09M110243	13.4207	https://www.genecards.org/cgi-bin/carddisp.pl?gene=TXN
CRKL	CRK Like Proto-Oncogene, Adaptor Protein	Protein Coding	49	GC22P020917	13.4176	https://www.genecards.org/cgi-bin/carddisp.pl?gene=CRKL
ALDH2	Aldehyde Dehydrogenase 2 Family Member	Protein Coding	53	GC12P111766	13.4081	https://www.genecards.org/cgi-bin/carddisp.pl?gene=ALDH2
CD14	CD14 Molecule	Protein Coding	50	GC05M140631	13.3831	https://www.genecards.org/cgi-bin/carddisp.pl?gene=CD14
CDK7	Cyclin Dependent Kinase 7	Protein Coding	49	GC05P069403	13.3814	https://www.genecards.org/cgi-bin/carddisp.pl?gene=CDK7
ABCC4	ATP Binding Cassette Subfamily C Member 4	Protein Coding	48	GC13M095019	13.3769	https://www.genecards.org/cgi-bin/carddisp.pl?gene=ABCC4
SRSF1	Serine And Arginine Rich Splicing Factor 1	Protein Coding	44	GC17M058000	13.368	https://www.genecards.org/cgi-bin/carddisp.pl?gene=SRSF1
CPSF6	Cleavage And Polyadenylation Specific Factor 6	Protein Coding	41	GC12P069239	13.3627	https://www.genecards.org/cgi-bin/carddisp.pl?gene=CPSF6
MYOG	Myogenin	Protein Coding	44	GC01M203083	13.3503	https://www.genecards.org/cgi-bin/carddisp.pl?gene=MYOG
GTF2H5	General Transcription Factor IIH Subunit 5	Protein Coding	41	GC06P158168	13.3438	https://www.genecards.org/cgi-bin/carddisp.pl?gene=GTF2H5
NFIC	Nuclear Factor I C	Protein Coding	43	GC19P003314	13.3242	https://www.genecards.org/cgi-bin/carddisp.pl?gene=NFIC
EIF3G	Eukaryotic Translation Initiation Factor 3 Subunit G	Protein Coding	41	GC19M010115	13.3237	https://www.genecards.org/cgi-bin/carddisp.pl?gene=EIF3G
MON1A	MON1 Homolog A, Secretory Trafficking Associated	Protein Coding	38	GC03M051448	13.3225	https://www.genecards.org/cgi-bin/carddisp.pl?gene=MON1A
FLNA	Filamin A	Protein Coding	51	GC0XM154348	13.3149	https://www.genecards.org/cgi-bin/carddisp.pl?gene=FLNA
ARHGDIA	Rho GDP Dissociation Inhibitor Alpha	Protein Coding	49	GC17M081867	13.3131	https://www.genecards.org/cgi-bin/carddisp.pl?gene=ARHGDIA
PREB	Prolactin Regulatory Element Binding	Protein Coding	41	GC02M027130	13.3115	https://www.genecards.org/cgi-bin/carddisp.pl?gene=PREB
NFE2	Nuclear Factor, Erythroid 2	Protein Coding	43	GC12M054292	13.308	https://www.genecards.org/cgi-bin/carddisp.pl?gene=NFE2
UGT1A1	UDP Glucuronosyltransferase Family 1 Member A1	Protein Coding	52	GC02P233760	13.3079	https://www.genecards.org/cgi-bin/carddisp.pl?gene=UGT1A1
CSNK2A1	Casein Kinase 2 Alpha 1	Protein Coding	53	GC20M000472	13.3043	https://www.genecards.org/cgi-bin/carddisp.pl?gene=CSNK2A1
NAMPT	Nicotinamide Phosphoribosyltransferase	Protein Coding	51	GC07M106248	13.2949	https://www.genecards.org/cgi-bin/carddisp.pl?gene=NAMPT
NRF1	Nuclear Respiratory Factor 1	Protein Coding	46	GC07P129611	13.2899	https://www.genecards.org/cgi-bin/carddisp.pl?gene=NRF1
GAPDH	Glyceraldehyde-3-Phosphate Dehydrogenase	Protein Coding	52	GC12P022355	13.2891	https://www.genecards.org/cgi-bin/carddisp.pl?gene=GAPDH
GAB1	GRB2 Associated Binding Protein 1	Protein Coding	46	GC04P143336	13.2856	https://www.genecards.org/cgi-bin/carddisp.pl?gene=GAB1
FOXA1	Forkhead Box A1	Protein Coding	45	GC14M037589	13.2759	https://www.genecards.org/cgi-bin/carddisp.pl?gene=FOXA1
CCL11	C-C Motif Chemokine Ligand 11	Protein Coding	48	GC17P034285	13.2599	https://www.genecards.org/cgi-bin/carddisp.pl?gene=CCL11
IGFBP7	Insulin Like Growth Factor Binding Protein 7	Protein Coding	49	GC04M057030	13.2465	https://www.genecards.org/cgi-bin/carddisp.pl?gene=IGFBP7
VIM	Vimentin	Protein Coding	53	GC10P017227	13.2391	https://www.genecards.org/cgi-bin/carddisp.pl?gene=VIM
BLZF1	Basic Leucine Zipper Nuclear Factor 1	Protein Coding	41	GC01P169367	13.2374	https://www.genecards.org/cgi-bin/carddisp.pl?gene=BLZF1
EIF3E	Eukaryotic Translation Initiation Factor 3 Subunit E	Protein Coding	43	GC08M108163	13.2338	https://www.genecards.org/cgi-bin/carddisp.pl?gene=EIF3E
FLCN	Folliculin	Protein Coding	44	GC17M017212	13.2304	https://www.genecards.org/cgi-bin/carddisp.pl?gene=FLCN
MEF2D	Myocyte Enhancer Factor 2D	Protein Coding	48	GC01M156463	13.2256	https://www.genecards.org/cgi-bin/carddisp.pl?gene=MEF2D
EEF1A2	Eukaryotic Translation Elongation Factor 1 Alpha 2	Protein Coding	48	GC20M063488	13.2245	https://www.genecards.org/cgi-bin/carddisp.pl?gene=EEF1A2
GSK3B	Glycogen Synthase Kinase 3 Beta	Protein Coding	52	GC03M119821	13.2179	https://www.genecards.org/cgi-bin/carddisp.pl?gene=GSK3B
EIF4A1	Eukaryotic Translation Initiation Factor 4A1	Protein Coding	48	GC17P007572	13.2081	https://www.genecards.org/cgi-bin/carddisp.pl?gene=EIF4A1
DCK	Deoxycytidine Kinase	Protein Coding	46	GC04P070992	13.2053	https://www.genecards.org/cgi-bin/carddisp.pl?gene=DCK
MAT2A	Methionine Adenosyltransferase 2A	Protein Coding	50	GC02P085861	13.1954	https://www.genecards.org/cgi-bin/carddisp.pl?gene=MAT2A
PRKD1	Protein Kinase D1	Protein Coding	52	GC14M029576	13.1928	https://www.genecards.org/cgi-bin/carddisp.pl?gene=PRKD1
CYP3A4	Cytochrome P450 Family 3 Subfamily A Member 4	Protein Coding	52	GC07M099759	13.1862	https://www.genecards.org/cgi-bin/carddisp.pl?gene=CYP3A4
DENND4A	DENN Domain Containing 4A	Protein Coding	40	GC15M065658	13.1783	https://www.genecards.org/cgi-bin/carddisp.pl?gene=DENND4A
EIF2AK1	Eukaryotic Translation Initiation Factor 2 Alpha Kinase 1	Protein Coding	47	GC07M006022	13.1705	https://www.genecards.org/cgi-bin/carddisp.pl?gene=EIF2AK1
KLK3	Kallikrein Related Peptidase 3	Protein Coding	50	GC19P050854	13.17	https://www.genecards.org/cgi-bin/carddisp.pl?gene=KLK3
GDF5	Growth Differentiation Factor 5	Protein Coding	48	GC20M035433	13.1692	https://www.genecards.org/cgi-bin/carddisp.pl?gene=GDF5
SYK	Spleen Associated Tyrosine Kinase	Protein Coding	52	GC09P092573	13.1572	https://www.genecards.org/cgi-bin/carddisp.pl?gene=SYK
FRS2	Fibroblast Growth Factor Receptor Substrate 2	Protein Coding	43	GC12P069471	13.1552	https://www.genecards.org/cgi-bin/carddisp.pl?gene=FRS2
NT5C3A	5'-Nucleotidase, Cytosolic IIIA	Protein Coding	47	GC07M033014	13.1509	https://www.genecards.org/cgi-bin/carddisp.pl?gene=NT5C3A
USF2	Upstream Transcription Factor 2, C-Fos Interacting	Protein Coding	43	GC19P035268	13.1387	https://www.genecards.org/cgi-bin/carddisp.pl?gene=USF2
CYP2D6	Cytochrome P450 Family 2 Subfamily D Member 6	Protein Coding	49	GC22M042126	13.1171	https://www.genecards.org/cgi-bin/carddisp.pl?gene=CYP2D6
APOH	Apolipoprotein H	Protein Coding	47	GC17M066212	13.1075	https://www.genecards.org/cgi-bin/carddisp.pl?gene=APOH
CCNA2	Cyclin A2	Protein Coding	48	GC04M121816	13.0981	https://www.genecards.org/cgi-bin/carddisp.pl?gene=CCNA2
IFNB1	Interferon Beta 1	Protein Coding	47	GC09M021077	13.0542	https://www.genecards.org/cgi-bin/carddisp.pl?gene=IFNB1
MEFV	MEFV Innate Immuity Regulator, Pyrin	Protein Coding	46	GC16M007681	13.0516	https://www.genecards.org/cgi-bin/carddisp.pl?gene=MEFV
NAT2	N-Acetyltransferase 2	Protein Coding	43	GC08P018391	13.0397	https://www.genecards.org/cgi-bin/carddisp.pl?gene=NAT2
HLA-A	Major Histocompatibility Complex, Class I, A	Protein Coding	48	GC06P087685	13.0357	https://www.genecards.org/cgi-bin/carddisp.pl?gene=HLA-A
IGF2BP2	Insulin Like Growth Factor 2 MRNA Binding Protein 2	Protein Coding	47	GC03M185643	13.0332	https://www.genecards.org/cgi-bin/carddisp.pl?gene=IGF2BP2
GNG8	G Protein Subunit Gamma 8	Protein Coding	38	GC19M068061	13.0257	https://www.genecards.org/cgi-bin/carddisp.pl?gene=GNG8
EIF3D	Eukaryotic Translation Initiation Factor 3 Subunit D	Protein Coding	41	GC22M036510	13.0159	https://www.genecards.org/cgi-bin/carddisp.pl?gene=EIF3D
CTCF	CCCTC-Binding Factor	Protein Coding	49	GC16P067563	13.0069	https://www.genecards.org/cgi-bin/carddisp.pl?gene=CTCF
TAF7	TATA-Box Binding Protein Associated Factor 7	Protein Coding	37	GC05M141260	12.9976	https://www.genecards.org/cgi-bin/carddisp.pl?gene=TAF7
TP73	Tumor Protein P73	Protein Coding	48	GC01P003652	12.9901	https://www.genecards.org/cgi-bin/carddisp.pl?gene=TP73
STK11	Serine/Threonine Kinase 11	Protein Coding	53	GC19P001177	12.9684	https://www.genecards.org/cgi-bin/carddisp.pl?gene=STK11
NR1H2	Nuclear Receptor Subfamily 1 Group H Member 2	Protein Coding	49	GC19P050329	12.9655	https://www.genecards.org/cgi-bin/carddisp.pl?gene=NR1H2
POLR2L	RNA Polymerase II, I And III Subunit L	Protein Coding	43	GC11M003917	12.9572	https://www.genecards.org/cgi-bin/carddisp.pl?gene=POLR2L
EZR	Ezrin	Protein Coding	48	GC06M158765	12.9514	https://www.genecards.org/cgi-bin/carddisp.pl?gene=EZR
CAMK2G	Calcium/Calmodulin Dependent Protein Kinase II Gamma	Protein Coding	50	GC10M073812	12.9506	https://www.genecards.org/cgi-bin/carddisp.pl?gene=CAMK2G
GP1BB	Glycoprotein Ib Platelet Subunit Beta	Protein Coding	46	GC22P039736	12.9478	https://www.genecards.org/cgi-bin/carddisp.pl?gene=GP1BB
SQSTM1	Sequestosome 1	Protein Coding	51	GC05P179806	12.9281	https://www.genecards.org/cgi-bin/carddisp.pl?gene=SQSTM1
PMS2	PMS1 Homolog 2, Mismatch Repair System Component	Protein Coding	51	GC07M005973	12.923	https://www.genecards.org/cgi-bin/carddisp.pl?gene=PMS2
MTRR	5-Methyltetrahydrofolate-Homocysteine Methyltransferase Reductase	Protein Coding	46	GC05P007851	12.9071	https://www.genecards.org/cgi-bin/carddisp.pl?gene=MTRR
CETP	Cholesteryl Ester Transfer Protein	Protein Coding	49	GC16P056961	12.8833	https://www.genecards.org/cgi-bin/carddisp.pl?gene=CETP
HIF1AN	Hypoxia Inducible Factor 1 Subunit Alpha Inhibitor	Protein Coding	47	GC10P100529	12.8666	https://www.genecards.org/cgi-bin/carddisp.pl?gene=HIF1AN
LEPR	Leptin Receptor	Protein Coding	53	GC01P065421	12.8566	https://www.genecards.org/cgi-bin/carddisp.pl?gene=LEPR
MIR145	MicroRNA 145	RNA Gene	25	GC05P149430	12.8529	https://www.genecards.org/cgi-bin/carddisp.pl?gene=MIR145
STAT6	Signal Transducer And Activator Of Transcription 6	Protein Coding	53	GC12M057095	12.8488	https://www.genecards.org/cgi-bin/carddisp.pl?gene=STAT6
PML	PML Nuclear Body Scaffold	Protein Coding	48	GC15P073994	12.8316	https://www.genecards.org/cgi-bin/carddisp.pl?gene=PML
HMGB1	High Mobility Group Box 1	Protein Coding	49	GC13M030456	12.8001	https://www.genecards.org/cgi-bin/carddisp.pl?gene=HMGB1
PRKACA	Protein Kinase CAMP-Activated Catalytic Subunit Alpha	Protein Coding	54	GC19M014559	12.79	https://www.genecards.org/cgi-bin/carddisp.pl?gene=PRKACA
CCDC88C	Coiled-Coil Domain Containing 88C	Protein Coding	41	GC14M091271	12.774	https://www.genecards.org/cgi-bin/carddisp.pl?gene=CCDC88C
F2RL1	F2R Like Trypsin Receptor 1	Protein Coding	47	GC05P076818	12.7625	https://www.genecards.org/cgi-bin/carddisp.pl?gene=F2RL1
RFC4	Replication Factor C Subunit 4	Protein Coding	45	GC03M186789	12.7587	https://www.genecards.org/cgi-bin/carddisp.pl?gene=RFC4
NUDT15	Nudix Hydrolase 15	Protein Coding	41	GC13P048037	12.7552	https://www.genecards.org/cgi-bin/carddisp.pl?gene=NUDT15
SLC2A4	Solute Carrier Family 2 Member 4	Protein Coding	48	GC17P011430	12.7549	https://www.genecards.org/cgi-bin/carddisp.pl?gene=SLC2A4
NFAT5	Nuclear Factor Of Activated T Cells 5	Protein Coding	44	GC16P069565	12.7499	https://www.genecards.org/cgi-bin/carddisp.pl?gene=NFAT5
CYP1B1	Cytochrome P450 Family 1 Subfamily B Member 1	Protein Coding	50	GC02M038066	12.746	https://www.genecards.org/cgi-bin/carddisp.pl?gene=CYP1B1
PMM2	Phosphomannomutase 2	Protein Coding	49	GC16P008788	12.7358	https://www.genecards.org/cgi-bin/carddisp.pl?gene=PMM2
RRAS	RAS Related	Protein Coding	44	GC19M049635	12.7308	https://www.genecards.org/cgi-bin/carddisp.pl?gene=RRAS
CYP19A1	Cytochrome P450 Family 19 Subfamily A Member 1	Protein Coding	51	GC15M051208	12.728	https://www.genecards.org/cgi-bin/carddisp.pl?gene=CYP19A1
SRSF3	Serine And Arginine Rich Splicing Factor 3	Protein Coding	43	GC06P087901	12.7181	https://www.genecards.org/cgi-bin/carddisp.pl?gene=SRSF3
GCK	Glucokinase	Protein Coding	52	GC07M044528	12.6909	https://www.genecards.org/cgi-bin/carddisp.pl?gene=GCK
NPY	Neuropeptide Y	Protein Coding	47	GC07P024290	12.6668	https://www.genecards.org/cgi-bin/carddisp.pl?gene=NPY
NTRK3	Neurotrophic Receptor Tyrosine Kinase 3	Protein Coding	55	GC15M087859	12.6581	https://www.genecards.org/cgi-bin/carddisp.pl?gene=NTRK3
ABCG2	ATP Binding Cassette Subfamily G Member 2 (Junior Blood Group)	Protein Coding	52	GC04M088090	12.658	https://www.genecards.org/cgi-bin/carddisp.pl?gene=ABCG2
TEAD1	TEA Domain Transcription Factor 1	Protein Coding	49	GC11P012674	12.658	https://www.genecards.org/cgi-bin/carddisp.pl?gene=TEAD1
RAB8A	RAB8A, Member RAS Oncogene Family	Protein Coding	42	GC19P016111	12.6547	https://www.genecards.org/cgi-bin/carddisp.pl?gene=RAB8A
ITGA2B	Integrin Subunit Alpha 2b	Protein Coding	54	GC17M049884	12.6543	https://www.genecards.org/cgi-bin/carddisp.pl?gene=ITGA2B
NFYA	Nuclear Transcription Factor Y Subunit Alpha	Protein Coding	44	GC06P087955	12.6493	https://www.genecards.org/cgi-bin/carddisp.pl?gene=NFYA
TCEA1	Transcription Elongation Factor A1	Protein Coding	39	GC08M053966	12.6453	https://www.genecards.org/cgi-bin/carddisp.pl?gene=TCEA1
EIF3F	Eukaryotic Translation Initiation Factor 3 Subunit F	Protein Coding	45	GC11P007966	12.6451	https://www.genecards.org/cgi-bin/carddisp.pl?gene=EIF3F
BRIP1	BRCA1 Interacting Helicase 1	Protein Coding	50	GC17M061679	12.639	https://www.genecards.org/cgi-bin/carddisp.pl?gene=BRIP1
NOTCH1	Notch Receptor 1	Protein Coding	55	GC09M137632	12.6349	https://www.genecards.org/cgi-bin/carddisp.pl?gene=NOTCH1
LAMTOR5	Late Endosomal/Lysosomal Adaptor, MAPK And MTOR Activator 5	Protein Coding	38	GC01M110401	12.6271	https://www.genecards.org/cgi-bin/carddisp.pl?gene=LAMTOR5
ATP1A2	ATPase Na+/K+ Transporting Subunit Alpha 2	Protein Coding	51	GC01P160115	12.6089	https://www.genecards.org/cgi-bin/carddisp.pl?gene=ATP1A2
EIF5B	Eukaryotic Translation Initiation Factor 5B	Protein Coding	42	GC02P099320	12.6043	https://www.genecards.org/cgi-bin/carddisp.pl?gene=EIF5B
ADORA2A	Adenosine A2a Receptor	Protein Coding	51	GC22P024417	12.6016	https://www.genecards.org/cgi-bin/carddisp.pl?gene=ADORA2A
BMP7	Bone Morphogenetic Protein 7	Protein Coding	48	GC20M057168	12.5963	https://www.genecards.org/cgi-bin/carddisp.pl?gene=BMP7
AHR	Aryl Hydrocarbon Receptor	Protein Coding	50	GC07P016916	12.5924	https://www.genecards.org/cgi-bin/carddisp.pl?gene=AHR
TRAF4	TNF Receptor Associated Factor 4	Protein Coding	45	GC17P057797	12.5913	https://www.genecards.org/cgi-bin/carddisp.pl?gene=TRAF4
SNCA	Synuclein Alpha	Protein Coding	54	GC04M089724	12.584	https://www.genecards.org/cgi-bin/carddisp.pl?gene=SNCA
GATA6	GATA Binding Protein 6	Protein Coding	50	GC18P022169	12.5777	https://www.genecards.org/cgi-bin/carddisp.pl?gene=GATA6
LCK	LCK Proto-Oncogene, Src Family Tyrosine Kinase	Protein Coding	55	GC01P032251	12.577	https://www.genecards.org/cgi-bin/carddisp.pl?gene=LCK
SGK1	Serum/Glucocorticoid Regulated Kinase 1	Protein Coding	51	GC06M134169	12.5655	https://www.genecards.org/cgi-bin/carddisp.pl?gene=SGK1
PAFAH1B1	Platelet Activating Factor Acetylhydrolase 1b Regulatory Subunit 1	Protein Coding	48	GC17P002593	12.559	https://www.genecards.org/cgi-bin/carddisp.pl?gene=PAFAH1B1
FIP1L1	Factor Interacting With PAPOLA And CPSF1	Protein Coding	43	GC04P053431	12.5584	https://www.genecards.org/cgi-bin/carddisp.pl?gene=FIP1L1
ITGB1	Integrin Subunit Beta 1	Protein Coding	53	GC10M033391	12.5547	https://www.genecards.org/cgi-bin/carddisp.pl?gene=ITGB1
IGF2BP3	Insulin Like Growth Factor 2 MRNA Binding Protein 3	Protein Coding	43	GC07M023320	12.5429	https://www.genecards.org/cgi-bin/carddisp.pl?gene=IGF2BP3
GTF2A1	General Transcription Factor IIA Subunit 1	Protein Coding	37	GC14M081175	12.5387	https://www.genecards.org/cgi-bin/carddisp.pl?gene=GTF2A1
NUDT21	Nudix Hydrolase 21	Protein Coding	39	GC16M056429	12.5348	https://www.genecards.org/cgi-bin/carddisp.pl?gene=NUDT21
HLA-C	Major Histocompatibility Complex, Class I, C	Protein Coding	47	GC06M069165	12.5305	https://www.genecards.org/cgi-bin/carddisp.pl?gene=HLA-C
GNL3L	G Protein Nucleolar 3 Like	Protein Coding	39	GC0XP054752	12.5184	https://www.genecards.org/cgi-bin/carddisp.pl?gene=GNL3L
CPSF7	Cleavage And Polyadenylation Specific Factor 7	Protein Coding	38	GC11M061402	12.5059	https://www.genecards.org/cgi-bin/carddisp.pl?gene=CPSF7
SLC9A8	Solute Carrier Family 9 Member A8	Protein Coding	41	GC20P049813	12.501	https://www.genecards.org/cgi-bin/carddisp.pl?gene=SLC9A8
ATF6B	Activating Transcription Factor 6 Beta	Protein Coding	41	GC06M032115	12.4998	https://www.genecards.org/cgi-bin/carddisp.pl?gene=ATF6B
EIF4A3	Eukaryotic Translation Initiation Factor 4A3	Protein Coding	45	GC17M080135	12.4964	https://www.genecards.org/cgi-bin/carddisp.pl?gene=EIF4A3
PDE3A	Phosphodiesterase 3A	Protein Coding	52	GC12P022763	12.4903	https://www.genecards.org/cgi-bin/carddisp.pl?gene=PDE3A
DENND3	DENN Domain Containing 3	Protein Coding	40	GC08P141117	12.4824	https://www.genecards.org/cgi-bin/carddisp.pl?gene=DENND3
IRS2	Insulin Receptor Substrate 2	Protein Coding	47	GC13M109752	12.4688	https://www.genecards.org/cgi-bin/carddisp.pl?gene=IRS2
ACP1	Acid Phosphatase 1	Protein Coding	45	GC02P000364	12.4524	https://www.genecards.org/cgi-bin/carddisp.pl?gene=ACP1
MTR	5-Methyltetrahydrofolate-Homocysteine Methyltransferase	Protein Coding	50	GC01P236795	12.4359	https://www.genecards.org/cgi-bin/carddisp.pl?gene=MTR
FURIN	Furin, Paired Basic Amino Acid Cleaving Enzyme	Protein Coding	50	GC15P090868	12.4338	https://www.genecards.org/cgi-bin/carddisp.pl?gene=FURIN
UBTF	Upstream Binding Transcription Factor	Protein Coding	45	GC17M044205	12.4122	https://www.genecards.org/cgi-bin/carddisp.pl?gene=UBTF
TAF9	TATA-Box Binding Protein Associated Factor 9	Protein Coding	40	GC05M069370	12.4122	https://www.genecards.org/cgi-bin/carddisp.pl?gene=TAF9
TH	Tyrosine Hydroxylase	Protein Coding	54	GC11M002163	12.4014	https://www.genecards.org/cgi-bin/carddisp.pl?gene=TH
ELANE	Elastase, Neutrophil Expressed	Protein Coding	53	GC19P003232	12.3856	https://www.genecards.org/cgi-bin/carddisp.pl?gene=ELANE
HERC2	HECT And RLD Domain Containing E3 Ubiquitin Protein Ligase 2	Protein Coding	48	GC15M028111	12.367	https://www.genecards.org/cgi-bin/carddisp.pl?gene=HERC2
PPBP	Pro-Platelet Basic Protein	Protein Coding	45	GC04M073986	12.3654	https://www.genecards.org/cgi-bin/carddisp.pl?gene=PPBP
IL11	Interleukin 11	Protein Coding	43	GC19M055364	12.365	https://www.genecards.org/cgi-bin/carddisp.pl?gene=IL11
EIF3I	Eukaryotic Translation Initiation Factor 3 Subunit I	Protein Coding	41	GC01P032221	12.3644	https://www.genecards.org/cgi-bin/carddisp.pl?gene=EIF3I
RAB27A	RAB27A, Member RAS Oncogene Family	Protein Coding	51	GC15M055202	12.3573	https://www.genecards.org/cgi-bin/carddisp.pl?gene=RAB27A
PTPN1	Protein Tyrosine Phosphatase Non-Receptor Type 1	Protein Coding	54	GC20P050510	12.3535	https://www.genecards.org/cgi-bin/carddisp.pl?gene=PTPN1
TFF1	Trefoil Factor 1	Protein Coding	45	GC21M042362	12.3444	https://www.genecards.org/cgi-bin/carddisp.pl?gene=TFF1
PLCE1	Phospholipase C Epsilon 1	Protein Coding	47	GC10P093993	12.3372	https://www.genecards.org/cgi-bin/carddisp.pl?gene=PLCE1
RANBP10	RAN Binding Protein 10	Protein Coding	40	GC16M067723	12.3364	https://www.genecards.org/cgi-bin/carddisp.pl?gene=RANBP10
MST1	Macrophage Stimulating 1	Protein Coding	48	GC03M049683	12.3308	https://www.genecards.org/cgi-bin/carddisp.pl?gene=MST1
EIF3H	Eukaryotic Translation Initiation Factor 3 Subunit H	Protein Coding	43	GC08M116642	12.3233	https://www.genecards.org/cgi-bin/carddisp.pl?gene=EIF3H
ADSL	Adenylosuccinate Lyase	Protein Coding	50	GC22P040346	12.3152	https://www.genecards.org/cgi-bin/carddisp.pl?gene=ADSL
ZEB1	Zinc Finger E-Box Binding Homeobox 1	Protein Coding	51	GC10P031318	12.3149	https://www.genecards.org/cgi-bin/carddisp.pl?gene=ZEB1
OPRM1	Opioid Receptor Mu 1	Protein Coding	51	GC06P154107	12.3109	https://www.genecards.org/cgi-bin/carddisp.pl?gene=OPRM1
EIF3C	Eukaryotic Translation Initiation Factor 3 Subunit C	Protein Coding	40	GC16P041719	12.3098	https://www.genecards.org/cgi-bin/carddisp.pl?gene=EIF3C
SOX10	SRY-Box Transcription Factor 10	Protein Coding	48	GC22M060963	12.2924	https://www.genecards.org/cgi-bin/carddisp.pl?gene=SOX10
IL7	Interleukin 7	Protein Coding	47	GC08M078689	12.2915	https://www.genecards.org/cgi-bin/carddisp.pl?gene=IL7
ATP1B1	ATPase Na+/K+ Transporting Subunit Beta 1	Protein Coding	50	GC01P169105	12.2911	https://www.genecards.org/cgi-bin/carddisp.pl?gene=ATP1B1
RHO	Rhodopsin	Protein Coding	51	GC03P134603	12.285	https://www.genecards.org/cgi-bin/carddisp.pl?gene=RHO
CDX2	Caudal Type Homeobox 2	Protein Coding	45	GC13M027962	12.2777	https://www.genecards.org/cgi-bin/carddisp.pl?gene=CDX2
HLA-DQA1	Major Histocompatibility Complex, Class II, DQ Alpha 1	Protein Coding	44	GC06P087770	12.2738	https://www.genecards.org/cgi-bin/carddisp.pl?gene=HLA-DQA1
PRPS1	Phosphoribosyl Pyrophosphate Synthetase 1	Protein Coding	50	GC0XP107628	12.2592	https://www.genecards.org/cgi-bin/carddisp.pl?gene=PRPS1
NT5E	5'-Nucleotidase Ecto	Protein Coding	55	GC06P085449	12.2482	https://www.genecards.org/cgi-bin/carddisp.pl?gene=NT5E
TSC1	TSC Complex Subunit 1	Protein Coding	50	GC09M132891	12.2314	https://www.genecards.org/cgi-bin/carddisp.pl?gene=TSC1
LRP1	LDL Receptor Related Protein 1	Protein Coding	50	GC12P057128	12.2151	https://www.genecards.org/cgi-bin/carddisp.pl?gene=LRP1
SHBG	Sex Hormone Binding Globulin	Protein Coding	44	GC17P007613	12.2072	https://www.genecards.org/cgi-bin/carddisp.pl?gene=SHBG
MYD88	MYD88 Innate Immune Signal Transduction Adaptor	Protein Coding	51	GC03P038144	12.1989	https://www.genecards.org/cgi-bin/carddisp.pl?gene=MYD88
YAP1	Yes1 Associated Transcriptional Regulator	Protein Coding	50	GC11P102110	12.196	https://www.genecards.org/cgi-bin/carddisp.pl?gene=YAP1
HES1	Hes Family BHLH Transcription Factor 1	Protein Coding	46	GC03P194136	12.1955	https://www.genecards.org/cgi-bin/carddisp.pl?gene=HES1
HSPH1	Heat Shock Protein Family H (Hsp110) Member 1	Protein Coding	44	GC13M031134	12.1937	https://www.genecards.org/cgi-bin/carddisp.pl?gene=HSPH1
CRHR2	Corticotropin Releasing Hormone Receptor 2	Protein Coding	48	GC07M030651	12.1936	https://www.genecards.org/cgi-bin/carddisp.pl?gene=CRHR2
ELOF1	Elongation Factor 1	Protein Coding	37	GC19M011551	12.1891	https://www.genecards.org/cgi-bin/carddisp.pl?gene=ELOF1
HSPA1B	Heat Shock Protein Family A (Hsp70) Member 1B	Protein Coding	42	GC06P087758	12.1849	https://www.genecards.org/cgi-bin/carddisp.pl?gene=HSPA1B
GP9	Glycoprotein IX Platelet	Protein Coding	48	GC03P134594	12.1839	https://www.genecards.org/cgi-bin/carddisp.pl?gene=GP9
ITGAM	Integrin Subunit Alpha M	Protein Coding	50	GC16P041958	12.1804	https://www.genecards.org/cgi-bin/carddisp.pl?gene=ITGAM
PLEKHG4	Pleckstrin Homology And RhoGEF Domain Containing G4	Protein Coding	43	GC16P067277	12.1769	https://www.genecards.org/cgi-bin/carddisp.pl?gene=PLEKHG4
POLR2A	RNA Polymerase II Subunit A	Protein Coding	46	GC17P011454	12.1681	https://www.genecards.org/cgi-bin/carddisp.pl?gene=POLR2A
TLR3	Toll Like Receptor 3	Protein Coding	54	GC04P186059	12.162	https://www.genecards.org/cgi-bin/carddisp.pl?gene=TLR3
RPS6KB1	Ribosomal Protein S6 Kinase B1	Protein Coding	51	GC17P059893	12.1515	https://www.genecards.org/cgi-bin/carddisp.pl?gene=RPS6KB1
PTN	Pleiotrophin	Protein Coding	44	GC07M137227	12.1219	https://www.genecards.org/cgi-bin/carddisp.pl?gene=PTN
SLC2A1	Solute Carrier Family 2 Member 1	Protein Coding	56	GC01M042925	12.1084	https://www.genecards.org/cgi-bin/carddisp.pl?gene=SLC2A1
SF3B2	Splicing Factor 3b Subunit 2	Protein Coding	44	GC11P066050	12.0968	https://www.genecards.org/cgi-bin/carddisp.pl?gene=SF3B2
AGFG1	ArfGAP With FG Repeats 1	Protein Coding	43	GC02P227473	12.0829	https://www.genecards.org/cgi-bin/carddisp.pl?gene=AGFG1
MIR34A	MicroRNA 34a	RNA Gene	25	GC01M009151	12.0794	https://www.genecards.org/cgi-bin/carddisp.pl?gene=MIR34A
FGF20	Fibroblast Growth Factor 20	Protein Coding	43	GC08M016992	12.0741	https://www.genecards.org/cgi-bin/carddisp.pl?gene=FGF20
MUC1	Mucin 1, Cell Surface Associated	Protein Coding	51	GC01M155185	12.0569	https://www.genecards.org/cgi-bin/carddisp.pl?gene=MUC1
USP7	Ubiquitin Specific Peptidase 7	Protein Coding	52	GC16M008892	12.0544	https://www.genecards.org/cgi-bin/carddisp.pl?gene=USP7
UBC	Ubiquitin C	Protein Coding	45	GC12M124911	12.0498	https://www.genecards.org/cgi-bin/carddisp.pl?gene=UBC
CYP2C19	Cytochrome P450 Family 2 Subfamily C Member 19	Protein Coding	48	GC10P094762	12.0398	https://www.genecards.org/cgi-bin/carddisp.pl?gene=CYP2C19
EFL1	Elongation Factor Like GTPase 1	Protein Coding	40	GC15M119022	12.0393	https://www.genecards.org/cgi-bin/carddisp.pl?gene=EFL1
XRCC5	X-Ray Repair Cross Complementing 5	Protein Coding	47	GC02P216107	12.0341	https://www.genecards.org/cgi-bin/carddisp.pl?gene=XRCC5
PDE2A	Phosphodiesterase 2A	Protein Coding	50	GC11M072576	12.0257	https://www.genecards.org/cgi-bin/carddisp.pl?gene=PDE2A
LRRK2	Leucine Rich Repeat Kinase 2	Protein Coding	51	GC12P040196	12.013	https://www.genecards.org/cgi-bin/carddisp.pl?gene=LRRK2
XIAP	X-Linked Inhibitor Of Apoptosis	Protein Coding	54	GC0XP123859	12.0039	https://www.genecards.org/cgi-bin/carddisp.pl?gene=XIAP
DNASE1	Deoxyribonuclease 1	Protein Coding	45	GC16P003611	12.0016	https://www.genecards.org/cgi-bin/carddisp.pl?gene=DNASE1
GBP1	Guanylate Binding Protein 1	Protein Coding	43	GC01M089052	11.9904	https://www.genecards.org/cgi-bin/carddisp.pl?gene=GBP1
GABPA	GA Binding Protein Transcription Factor Subunit Alpha	Protein Coding	42	GC21P025734	11.9845	https://www.genecards.org/cgi-bin/carddisp.pl?gene=GABPA
ANXA5	Annexin A5	Protein Coding	48	GC04M121667	11.966	https://www.genecards.org/cgi-bin/carddisp.pl?gene=ANXA5
JAK1	Janus Kinase 1	Protein Coding	56	GC01M064833	11.9576	https://www.genecards.org/cgi-bin/carddisp.pl?gene=JAK1
RFC3	Replication Factor C Subunit 3	Protein Coding	43	GC13P033818	11.9495	https://www.genecards.org/cgi-bin/carddisp.pl?gene=RFC3
PLA2G4A	Phospholipase A2 Group IVA	Protein Coding	51	GC01P186798	11.9493	https://www.genecards.org/cgi-bin/carddisp.pl?gene=PLA2G4A
NBEAL2	Neurobeachin Like 2	Protein Coding	45	GC03P046979	11.9453	https://www.genecards.org/cgi-bin/carddisp.pl?gene=NBEAL2
RAMAC	RNA Guanine-7 Methyltransferase Activating Subunit	Protein Coding	31	GC15P120845	11.9278	https://www.genecards.org/cgi-bin/carddisp.pl?gene=RAMAC
HCFC1	Host Cell Factor C1	Protein Coding	49	GC0XM153947	11.9216	https://www.genecards.org/cgi-bin/carddisp.pl?gene=HCFC1
TAF5	TATA-Box Binding Protein Associated Factor 5	Protein Coding	40	GC10P103368	11.9195	https://www.genecards.org/cgi-bin/carddisp.pl?gene=TAF5
MIR126	MicroRNA 126	RNA Gene	24	GC09P136670	11.9108	https://www.genecards.org/cgi-bin/carddisp.pl?gene=MIR126
GTF3A	General Transcription Factor IIIA	Protein Coding	38	GC13P027427	11.9005	https://www.genecards.org/cgi-bin/carddisp.pl?gene=GTF3A
BAG1	BAG Cochaperone 1	Protein Coding	43	GC09M033245	11.8933	https://www.genecards.org/cgi-bin/carddisp.pl?gene=BAG1
GSR	Glutathione-Disulfide Reductase	Protein Coding	52	GC08M030678	11.8877	https://www.genecards.org/cgi-bin/carddisp.pl?gene=GSR
MMS19	MMS19 Homolog, Cytosolic Iron-Sulfur Assembly Component	Protein Coding	40	GC10M097458	11.8792	https://www.genecards.org/cgi-bin/carddisp.pl?gene=MMS19
ALOX5	Arachidonate 5-Lipoxygenase	Protein Coding	50	GC10P045374	11.8739	https://www.genecards.org/cgi-bin/carddisp.pl?gene=ALOX5
NQO1	NAD(P)H Quinone Dehydrogenase 1	Protein Coding	50	GC16M069706	11.8688	https://www.genecards.org/cgi-bin/carddisp.pl?gene=NQO1
RXRA	Retinoid X Receptor Alpha	Protein Coding	51	GC09P134317	11.8662	https://www.genecards.org/cgi-bin/carddisp.pl?gene=RXRA
CPSF3	Cleavage And Polyadenylation Specific Factor 3	Protein Coding	43	GC02P009423	11.8655	https://www.genecards.org/cgi-bin/carddisp.pl?gene=CPSF3
ATP1A1	ATPase Na+/K+ Transporting Subunit Alpha 1	Protein Coding	53	GC01P116372	11.862	https://www.genecards.org/cgi-bin/carddisp.pl?gene=ATP1A1
TRIM23	Tripartite Motif Containing 23	Protein Coding	40	GC05M065589	11.8594	https://www.genecards.org/cgi-bin/carddisp.pl?gene=TRIM23
WDR41	WD Repeat Domain 41	Protein Coding	37	GC05M077425	11.8564	https://www.genecards.org/cgi-bin/carddisp.pl?gene=WDR41
CDK9	Cyclin Dependent Kinase 9	Protein Coding	48	GC09P128062	11.8558	https://www.genecards.org/cgi-bin/carddisp.pl?gene=CDK9
S100B	S100 Calcium Binding Protein B	Protein Coding	47	GC21M051071	11.8525	https://www.genecards.org/cgi-bin/carddisp.pl?gene=S100B
ACTB	Actin Beta	Protein Coding	52	GC07M005527	11.8523	https://www.genecards.org/cgi-bin/carddisp.pl?gene=ACTB
GJA1	Gap Junction Protein Alpha 1	Protein Coding	53	GC06P121436	11.8497	https://www.genecards.org/cgi-bin/carddisp.pl?gene=GJA1
NTF4	Neurotrophin 4	Protein Coding	48	GC19M068158	11.8427	https://www.genecards.org/cgi-bin/carddisp.pl?gene=NTF4
RARA	Retinoic Acid Receptor Alpha	Protein Coding	52	GC17P040309	11.8388	https://www.genecards.org/cgi-bin/carddisp.pl?gene=RARA
CCN1	Cellular Communication Network Factor 1	Protein Coding	41	GC01P085581	11.8379	https://www.genecards.org/cgi-bin/carddisp.pl?gene=CCN1
TFRC	Transferrin Receptor	Protein Coding	54	GC03M196031	11.8239	https://www.genecards.org/cgi-bin/carddisp.pl?gene=TFRC
SLC22A12	Solute Carrier Family 22 Member 12	Protein Coding	47	GC11P064609	11.8095	https://www.genecards.org/cgi-bin/carddisp.pl?gene=SLC22A12
ILF3	Interleukin Enhancer Binding Factor 3	Protein Coding	40	GC19P010656	11.8056	https://www.genecards.org/cgi-bin/carddisp.pl?gene=ILF3
NFIX	Nuclear Factor I X	Protein Coding	45	GC19P014512	11.801	https://www.genecards.org/cgi-bin/carddisp.pl?gene=NFIX
PSEN1	Presenilin 1	Protein Coding	55	GC14P073136	11.8009	https://www.genecards.org/cgi-bin/carddisp.pl?gene=PSEN1
RETN	Resistin	Protein Coding	45	GC19P007669	11.7931	https://www.genecards.org/cgi-bin/carddisp.pl?gene=RETN
ANKRD27	Ankyrin Repeat Domain 27	Protein Coding	38	GC19M032597	11.7923	https://www.genecards.org/cgi-bin/carddisp.pl?gene=ANKRD27
ARL2	ADP Ribosylation Factor Like GTPase 2	Protein Coding	44	GC11P065015	11.7887	https://www.genecards.org/cgi-bin/carddisp.pl?gene=ARL2
POLK	DNA Polymerase Kappa	Protein Coding	44	GC05P075511	11.7785	https://www.genecards.org/cgi-bin/carddisp.pl?gene=POLK
MAOA	Monoamine Oxidase A	Protein Coding	51	GC0XP043654	11.7766	https://www.genecards.org/cgi-bin/carddisp.pl?gene=MAOA
ADD1	Adducin 1	Protein Coding	47	GC04P002855	11.7615	https://www.genecards.org/cgi-bin/carddisp.pl?gene=ADD1
U2AF2	U2 Small Nuclear RNA Auxiliary Factor 2	Protein Coding	41	GC19P055654	11.756	https://www.genecards.org/cgi-bin/carddisp.pl?gene=U2AF2
ANGPT1	Angiopoietin 1	Protein Coding	49	GC08M107246	11.7481	https://www.genecards.org/cgi-bin/carddisp.pl?gene=ANGPT1
SREBF2	Sterol Regulatory Element Binding Transcription Factor 2	Protein Coding	44	GC22P041833	11.7467	https://www.genecards.org/cgi-bin/carddisp.pl?gene=SREBF2
FCGR2A	Fc Gamma Receptor IIa	Protein Coding	50	GC01P161505	11.7431	https://www.genecards.org/cgi-bin/carddisp.pl?gene=FCGR2A
MAPK9	Mitogen-Activated Protein Kinase 9	Protein Coding	52	GC05M180260	11.736	https://www.genecards.org/cgi-bin/carddisp.pl?gene=MAPK9
SCN5A	Sodium Voltage-Gated Channel Alpha Subunit 5	Protein Coding	53	GC03M038549	11.7204	https://www.genecards.org/cgi-bin/carddisp.pl?gene=SCN5A
RHOG	Ras Homolog Family Member G	Protein Coding	43	GC11M004078	11.7166	https://www.genecards.org/cgi-bin/carddisp.pl?gene=RHOG
DGUOK	Deoxyguanosine Kinase	Protein Coding	47	GC02P073926	11.698	https://www.genecards.org/cgi-bin/carddisp.pl?gene=DGUOK
LIG1	DNA Ligase 1	Protein Coding	48	GC19M048115	11.696	https://www.genecards.org/cgi-bin/carddisp.pl?gene=LIG1
ATR	ATR Serine/Threonine Kinase	Protein Coding	54	GC03M142449	11.6937	https://www.genecards.org/cgi-bin/carddisp.pl?gene=ATR
SNAI2	Snail Family Transcriptional Repressor 2	Protein Coding	48	GC08M048917	11.6855	https://www.genecards.org/cgi-bin/carddisp.pl?gene=SNAI2
XRCC6	X-Ray Repair Cross Complementing 6	Protein Coding	48	GC22P041676	11.6757	https://www.genecards.org/cgi-bin/carddisp.pl?gene=XRCC6
GPT	Glutamic--Pyruvic Transaminase	Protein Coding	44	GC08P144502	11.6667	https://www.genecards.org/cgi-bin/carddisp.pl?gene=GPT
ALK	ALK Receptor Tyrosine Kinase	Protein Coding	54	GC02M029190	11.6494	https://www.genecards.org/cgi-bin/carddisp.pl?gene=ALK
REN	Renin	Protein Coding	51	GC01M204154	11.619	https://www.genecards.org/cgi-bin/carddisp.pl?gene=REN
GTF2I	General Transcription Factor IIi	Protein Coding	44	GC07P075846	11.6168	https://www.genecards.org/cgi-bin/carddisp.pl?gene=GTF2I
LAMTOR1	Late Endosomal/Lysosomal Adaptor, MAPK And MTOR Activator 1	Protein Coding	37	GC11M072085	11.6126	https://www.genecards.org/cgi-bin/carddisp.pl?gene=LAMTOR1
KAT2B	Lysine Acetyltransferase 2B	Protein Coding	50	GC03P020043	11.6111	https://www.genecards.org/cgi-bin/carddisp.pl?gene=KAT2B
DENND4B	DENN Domain Containing 4B	Protein Coding	35	GC01M153901	11.6061	https://www.genecards.org/cgi-bin/carddisp.pl?gene=DENND4B
CYP17A1	Cytochrome P450 Family 17 Subfamily A Member 1	Protein Coding	51	GC10M102830	11.5956	https://www.genecards.org/cgi-bin/carddisp.pl?gene=CYP17A1
TPT1	Tumor Protein, Translationally-Controlled 1	Protein Coding	48	GC13M045333	11.5851	https://www.genecards.org/cgi-bin/carddisp.pl?gene=TPT1
DENND2D	DENN Domain Containing 2D	Protein Coding	34	GC01M111185	11.5726	https://www.genecards.org/cgi-bin/carddisp.pl?gene=DENND2D
PRKG1	Protein Kinase CGMP-Dependent 1	Protein Coding	54	GC10P050991	11.5716	https://www.genecards.org/cgi-bin/carddisp.pl?gene=PRKG1
IGF2BP1	Insulin Like Growth Factor 2 MRNA Binding Protein 1	Protein Coding	43	GC17P058961	11.5674	https://www.genecards.org/cgi-bin/carddisp.pl?gene=IGF2BP1
PDE4D	Phosphodiesterase 4D	Protein Coding	51	GC05M058969	11.5652	https://www.genecards.org/cgi-bin/carddisp.pl?gene=PDE4D
HDGF	Heparin Binding Growth Factor	Protein Coding	43	GC01M156925	11.5507	https://www.genecards.org/cgi-bin/carddisp.pl?gene=HDGF
CALCA	Calcitonin Related Polypeptide Alpha	Protein Coding	48	GC11M014945	11.5395	https://www.genecards.org/cgi-bin/carddisp.pl?gene=CALCA
G6PD	Glucose-6-Phosphate Dehydrogenase	Protein Coding	53	GC0XM154558	11.5241	https://www.genecards.org/cgi-bin/carddisp.pl?gene=G6PD
TAF2	TATA-Box Binding Protein Associated Factor 2	Protein Coding	43	GC08M119730	11.5098	https://www.genecards.org/cgi-bin/carddisp.pl?gene=TAF2
SWAP70	Switching B Cell Complex Subunit SWAP70	Protein Coding	42	GC11P009664	11.5002	https://www.genecards.org/cgi-bin/carddisp.pl?gene=SWAP70
TBK1	TANK Binding Kinase 1	Protein Coding	51	GC12P064451	11.4884	https://www.genecards.org/cgi-bin/carddisp.pl?gene=TBK1
PAX3	Paired Box 3	Protein Coding	48	GC02M222199	11.4815	https://www.genecards.org/cgi-bin/carddisp.pl?gene=PAX3
TAF15	TATA-Box Binding Protein Associated Factor 15	Protein Coding	44	GC17P058116	11.473	https://www.genecards.org/cgi-bin/carddisp.pl?gene=TAF15
IFNGR1	Interferon Gamma Receptor 1	Protein Coding	53	GC06M137197	11.4687	https://www.genecards.org/cgi-bin/carddisp.pl?gene=IFNGR1
CASP1	Caspase 1	Protein Coding	51	GC11M105025	11.4625	https://www.genecards.org/cgi-bin/carddisp.pl?gene=CASP1
DPH3	Diphthamide Biosynthesis 3	Protein Coding	34	GC03M016257	11.4418	https://www.genecards.org/cgi-bin/carddisp.pl?gene=DPH3
REL	REL Proto-Oncogene, NF-KB Subunit	Protein Coding	49	GC02P060881	11.4388	https://www.genecards.org/cgi-bin/carddisp.pl?gene=REL
IL18R1	Interleukin 18 Receptor 1	Protein Coding	46	GC02P102311	11.4347	https://www.genecards.org/cgi-bin/carddisp.pl?gene=IL18R1
LIPC	Lipase C, Hepatic Type	Protein Coding	48	GC15P058410	11.4273	https://www.genecards.org/cgi-bin/carddisp.pl?gene=LIPC
PXN	Paxillin	Protein Coding	47	GC12M120210	11.416	https://www.genecards.org/cgi-bin/carddisp.pl?gene=PXN
AFP	Alpha Fetoprotein	Protein Coding	48	GC04P073431	11.4136	https://www.genecards.org/cgi-bin/carddisp.pl?gene=AFP
ITGB2	Integrin Subunit Beta 2	Protein Coding	54	GC21M044885	11.4058	https://www.genecards.org/cgi-bin/carddisp.pl?gene=ITGB2
DDIT3	DNA Damage Inducible Transcript 3	Protein Coding	48	GC12M057516	11.3839	https://www.genecards.org/cgi-bin/carddisp.pl?gene=DDIT3
MRAS	Muscle RAS Oncogene Homolog	Protein Coding	47	GC03P138347	11.382	https://www.genecards.org/cgi-bin/carddisp.pl?gene=MRAS
TEK	TEK Receptor Tyrosine Kinase	Protein Coding	54	GC09P027109	11.3549	https://www.genecards.org/cgi-bin/carddisp.pl?gene=TEK
FOSL1	FOS Like 1, AP-1 Transcription Factor Subunit	Protein Coding	47	GC11M097091	11.3439	https://www.genecards.org/cgi-bin/carddisp.pl?gene=FOSL1
NOX1	NADPH Oxidase 1	Protein Coding	45	GC0XM100843	11.3437	https://www.genecards.org/cgi-bin/carddisp.pl?gene=NOX1
PDE1A	Phosphodiesterase 1A	Protein Coding	43	GC02M182140	11.3337	https://www.genecards.org/cgi-bin/carddisp.pl?gene=PDE1A
FEN1	Flap Structure-Specific Endonuclease 1	Protein Coding	49	GC11P061793	11.3138	https://www.genecards.org/cgi-bin/carddisp.pl?gene=FEN1
SMARCB1	SWI/SNF Related, Matrix Associated, Actin Dependent Regulator Of Chromatin, Subfamily B, Member 1	Protein Coding	48	GC22P023786	11.3137	https://www.genecards.org/cgi-bin/carddisp.pl?gene=SMARCB1
EEF1G	Eukaryotic Translation Elongation Factor 1 Gamma	Protein Coding	43	GC11M096919	11.3004	https://www.genecards.org/cgi-bin/carddisp.pl?gene=EEF1G
P2RY2	Purinergic Receptor P2Y2	Protein Coding	50	GC11P073202	11.2909	https://www.genecards.org/cgi-bin/carddisp.pl?gene=P2RY2
EBF1	EBF Transcription Factor 1	Protein Coding	42	GC05M158695	11.285	https://www.genecards.org/cgi-bin/carddisp.pl?gene=EBF1
BAG3	BAG Cochaperone 3	Protein Coding	45	GC10P119651	11.2479	https://www.genecards.org/cgi-bin/carddisp.pl?gene=BAG3
PARK7	Parkinsonism Associated Deglycase	Protein Coding	50	GC01P008121	11.2413	https://www.genecards.org/cgi-bin/carddisp.pl?gene=PARK7
KEAP1	Kelch Like ECH Associated Protein 1	Protein Coding	51	GC19M010486	11.2358	https://www.genecards.org/cgi-bin/carddisp.pl?gene=KEAP1
NUCB2	Nucleobindin 2	Protein Coding	43	GC11P017336	11.2341	https://www.genecards.org/cgi-bin/carddisp.pl?gene=NUCB2
MTHFD1	Methylenetetrahydrofolate Dehydrogenase, Cyclohydrolase And Formyltetrahydrofolate Synthetase 1	Protein Coding	48	GC14P064388	11.2306	https://www.genecards.org/cgi-bin/carddisp.pl?gene=MTHFD1
SRSF7	Serine And Arginine Rich Splicing Factor 7	Protein Coding	43	GC02M038743	11.2245	https://www.genecards.org/cgi-bin/carddisp.pl?gene=SRSF7
IQSEC3	IQ Motif And Sec7 Domain ArfGEF 3	Protein Coding	37	GC12P000066	11.2235	https://www.genecards.org/cgi-bin/carddisp.pl?gene=IQSEC3
IL15	Interleukin 15	Protein Coding	46	GC04P141636	11.2192	https://www.genecards.org/cgi-bin/carddisp.pl?gene=IL15
SBF2	SET Binding Factor 2	Protein Coding	42	GC11M009799	11.2188	https://www.genecards.org/cgi-bin/carddisp.pl?gene=SBF2
CCNT1	Cyclin T1	Protein Coding	43	GC12M048688	11.2182	https://www.genecards.org/cgi-bin/carddisp.pl?gene=CCNT1
MAFB	MAF BZIP Transcription Factor B	Protein Coding	45	GC20M040685	11.2142	https://www.genecards.org/cgi-bin/carddisp.pl?gene=MAFB
DNMBP	Dynamin Binding Protein	Protein Coding	41	GC10M099875	11.2089	https://www.genecards.org/cgi-bin/carddisp.pl?gene=DNMBP
OPRD1	Opioid Receptor Delta 1	Protein Coding	49	GC01P028812	11.2074	https://www.genecards.org/cgi-bin/carddisp.pl?gene=OPRD1
TNK2	Tyrosine Kinase Non Receptor 2	Protein Coding	50	GC03M195863	11.1925	https://www.genecards.org/cgi-bin/carddisp.pl?gene=TNK2
TNFRSF12A	TNF Receptor Superfamily Member 12A	Protein Coding	44	GC16P003018	11.1904	https://www.genecards.org/cgi-bin/carddisp.pl?gene=TNFRSF12A
ANO6	Anoctamin 6	Protein Coding	44	GC12P045215	11.1874	https://www.genecards.org/cgi-bin/carddisp.pl?gene=ANO6
GHRHR	Growth Hormone Releasing Hormone Receptor	Protein Coding	47	GC07P030938	11.1811	https://www.genecards.org/cgi-bin/carddisp.pl?gene=GHRHR
NOS1	Nitric Oxide Synthase 1	Protein Coding	51	GC12M117208	11.1745	https://www.genecards.org/cgi-bin/carddisp.pl?gene=NOS1
MMP14	Matrix Metallopeptidase 14	Protein Coding	53	GC14P033595	11.1744	https://www.genecards.org/cgi-bin/carddisp.pl?gene=MMP14
AVP	Arginine Vasopressin	Protein Coding	47	GC20M003082	11.1729	https://www.genecards.org/cgi-bin/carddisp.pl?gene=AVP
NR4A2	Nuclear Receptor Subfamily 4 Group A Member 2	Protein Coding	49	GC02M156324	11.1704	https://www.genecards.org/cgi-bin/carddisp.pl?gene=NR4A2
CNR1	Cannabinoid Receptor 1	Protein Coding	50	GC06M088139	11.1623	https://www.genecards.org/cgi-bin/carddisp.pl?gene=CNR1
KAT5	Lysine Acetyltransferase 5	Protein Coding	51	GC11P065711	11.1485	https://www.genecards.org/cgi-bin/carddisp.pl?gene=KAT5
RAB35	RAB35, Member RAS Oncogene Family	Protein Coding	41	GC12M120096	11.1477	https://www.genecards.org/cgi-bin/carddisp.pl?gene=RAB35
IMPDH1	Inosine Monophosphate Dehydrogenase 1	Protein Coding	52	GC07M128392	11.1443	https://www.genecards.org/cgi-bin/carddisp.pl?gene=IMPDH1
ITGAV	Integrin Subunit Alpha V	Protein Coding	51	GC02P186589	11.1424	https://www.genecards.org/cgi-bin/carddisp.pl?gene=ITGAV
NR3C2	Nuclear Receptor Subfamily 3 Group C Member 2	Protein Coding	48	GC04M148078	11.1277	https://www.genecards.org/cgi-bin/carddisp.pl?gene=NR3C2
EIF3L	Eukaryotic Translation Initiation Factor 3 Subunit L	Protein Coding	42	GC22P037848	11.1247	https://www.genecards.org/cgi-bin/carddisp.pl?gene=EIF3L
DBH	Dopamine Beta-Hydroxylase	Protein Coding	54	GC09P133636	11.1239	https://www.genecards.org/cgi-bin/carddisp.pl?gene=DBH
IKBKG	Inhibitor Of Nuclear Factor Kappa B Kinase Regulatory Subunit Gamma	Protein Coding	51	GC0XP154541	11.1216	https://www.genecards.org/cgi-bin/carddisp.pl?gene=IKBKG
RINL	Ras And Rab Interactor Like	Protein Coding	34	GC19M038867	11.111	https://www.genecards.org/cgi-bin/carddisp.pl?gene=RINL
HFE	Homeostatic Iron Regulator	Protein Coding	48	GC06P026087	11.1079	https://www.genecards.org/cgi-bin/carddisp.pl?gene=HFE
P2RX7	Purinergic Receptor P2X 7	Protein Coding	50	GC12P126599	11.1006	https://www.genecards.org/cgi-bin/carddisp.pl?gene=P2RX7
NUDT6	Nudix Hydrolase 6	Protein Coding	40	GC04M122888	11.099	https://www.genecards.org/cgi-bin/carddisp.pl?gene=NUDT6
CDKN2B	Cyclin Dependent Kinase Inhibitor 2B	Protein Coding	49	GC09M022002	11.0983	https://www.genecards.org/cgi-bin/carddisp.pl?gene=CDKN2B
CTSD	Cathepsin D	Protein Coding	55	GC11M001752	11.0813	https://www.genecards.org/cgi-bin/carddisp.pl?gene=CTSD
NFIA	Nuclear Factor I A	Protein Coding	46	GC01P060865	11.0758	https://www.genecards.org/cgi-bin/carddisp.pl?gene=NFIA
FSHR	Follicle Stimulating Hormone Receptor	Protein Coding	50	GC02M048962	11.0702	https://www.genecards.org/cgi-bin/carddisp.pl?gene=FSHR
ARL13B	ADP Ribosylation Factor Like GTPase 13B	Protein Coding	40	GC03P093980	11.0686	https://www.genecards.org/cgi-bin/carddisp.pl?gene=ARL13B
GCG	Glucagon	Protein Coding	44	GC02M162142	11.0595	https://www.genecards.org/cgi-bin/carddisp.pl?gene=GCG
HGS	Hepatocyte Growth Factor-Regulated Tyrosine Kinase Substrate	Protein Coding	46	GC17P081683	11.0472	https://www.genecards.org/cgi-bin/carddisp.pl?gene=HGS
EIF3J	Eukaryotic Translation Initiation Factor 3 Subunit J	Protein Coding	41	GC15P044537	11.038	https://www.genecards.org/cgi-bin/carddisp.pl?gene=EIF3J
OPTN	Optineurin	Protein Coding	46	GC10P013099	11.0272	https://www.genecards.org/cgi-bin/carddisp.pl?gene=OPTN
RBBP4	RB Binding Protein 4, Chromatin Remodeling Factor	Protein Coding	47	GC01P032651	11.0237	https://www.genecards.org/cgi-bin/carddisp.pl?gene=RBBP4
EIF4B	Eukaryotic Translation Initiation Factor 4B	Protein Coding	44	GC12P053006	11.0185	https://www.genecards.org/cgi-bin/carddisp.pl?gene=EIF4B
GBA1	Glucosylceramidase Beta 1	Protein Coding	50	GC01M155318	11.0102	https://www.genecards.org/cgi-bin/carddisp.pl?gene=GBA1
TAF1C	TATA-Box Binding Protein Associated Factor, RNA Polymerase I Subunit C	Protein Coding	40	GC16M084177	11.0073	https://www.genecards.org/cgi-bin/carddisp.pl?gene=TAF1C
CCNB1	Cyclin B1	Protein Coding	49	GC05P069167	11.0064	https://www.genecards.org/cgi-bin/carddisp.pl?gene=CCNB1
LYN	LYN Proto-Oncogene, Src Family Tyrosine Kinase	Protein Coding	51	GC08P055879	11.0009	https://www.genecards.org/cgi-bin/carddisp.pl?gene=LYN
YBX1	Y-Box Binding Protein 1	Protein Coding	42	GC01P042682	10.9994	https://www.genecards.org/cgi-bin/carddisp.pl?gene=YBX1
RASA2	RAS P21 Protein Activator 2	Protein Coding	41	GC03P141487	10.9988	https://www.genecards.org/cgi-bin/carddisp.pl?gene=RASA2
RIN1	Ras And Rab Interactor 1	Protein Coding	40	GC11M097112	10.9947	https://www.genecards.org/cgi-bin/carddisp.pl?gene=RIN1
CBS	Cystathionine Beta-Synthase	Protein Coding	53	GC21M043053	10.9836	https://www.genecards.org/cgi-bin/carddisp.pl?gene=CBS
CYBB	Cytochrome B-245 Beta Chain	Protein Coding	51	GC0XP037780	10.9667	https://www.genecards.org/cgi-bin/carddisp.pl?gene=CYBB
CXCL10	C-X-C Motif Chemokine Ligand 10	Protein Coding	47	GC04M076021	10.9588	https://www.genecards.org/cgi-bin/carddisp.pl?gene=CXCL10
HSPD1	Heat Shock Protein Family D (Hsp60) Member 1	Protein Coding	51	GC02M197486	10.9576	https://www.genecards.org/cgi-bin/carddisp.pl?gene=HSPD1
TTN	Titin	Protein Coding	50	GC02M178525	10.9429	https://www.genecards.org/cgi-bin/carddisp.pl?gene=TTN
ENPP2	Ectonucleotide Pyrophosphatase/Phosphodiesterase 2	Protein Coding	48	GC08M119556	10.9402	https://www.genecards.org/cgi-bin/carddisp.pl?gene=ENPP2
NFATC4	Nuclear Factor Of Activated T Cells 4	Protein Coding	46	GC14P024365	10.9363	https://www.genecards.org/cgi-bin/carddisp.pl?gene=NFATC4
SRSF9	Serine And Arginine Rich Splicing Factor 9	Protein Coding	43	GC12M120461	10.9239	https://www.genecards.org/cgi-bin/carddisp.pl?gene=SRSF9
GTF3C1	General Transcription Factor IIIC Subunit 1	Protein Coding	39	GC16M027471	10.9238	https://www.genecards.org/cgi-bin/carddisp.pl?gene=GTF3C1
EPHA3	EPH Receptor A3	Protein Coding	49	GC03P089077	10.9234	https://www.genecards.org/cgi-bin/carddisp.pl?gene=EPHA3
DENND6B	DENN Domain Containing 6B	Protein Coding	32	GC22M050309	10.9013	https://www.genecards.org/cgi-bin/carddisp.pl?gene=DENND6B
ERG	ETS Transcription Factor ERG	Protein Coding	48	GC21M038367	10.8944	https://www.genecards.org/cgi-bin/carddisp.pl?gene=ERG
GRIN2B	Glutamate Ionotropic Receptor NMDA Type Subunit 2B	Protein Coding	54	GC12M013437	10.8879	https://www.genecards.org/cgi-bin/carddisp.pl?gene=GRIN2B
PRPF19	Pre-MRNA Processing Factor 19	Protein Coding	40	GC11M060890	10.8649	https://www.genecards.org/cgi-bin/carddisp.pl?gene=PRPF19
TAF3	TATA-Box Binding Protein Associated Factor 3	Protein Coding	40	GC10P007860	10.8643	https://www.genecards.org/cgi-bin/carddisp.pl?gene=TAF3
AGER	Advanced Glycosylation End-Product Specific Receptor	Protein Coding	49	GC06M032180	10.858	https://www.genecards.org/cgi-bin/carddisp.pl?gene=AGER
FGD4	FYVE, RhoGEF And PH Domain Containing 4	Protein Coding	47	GC12P032407	10.8566	https://www.genecards.org/cgi-bin/carddisp.pl?gene=FGD4
GUK1	Guanylate Kinase 1	Protein Coding	43	GC01P228139	10.8518	https://www.genecards.org/cgi-bin/carddisp.pl?gene=GUK1
CREB3	CAMP Responsive Element Binding Protein 3	Protein Coding	42	GC09P048090	10.8375	https://www.genecards.org/cgi-bin/carddisp.pl?gene=CREB3
EIF6	Eukaryotic Translation Initiation Factor 6	Protein Coding	43	GC20M035278	10.8347	https://www.genecards.org/cgi-bin/carddisp.pl?gene=EIF6
PTGIR	Prostaglandin I2 Receptor	Protein Coding	50	GC19M068057	10.8291	https://www.genecards.org/cgi-bin/carddisp.pl?gene=PTGIR
SPINT2	Serine Peptidase Inhibitor, Kunitz Type 2	Protein Coding	45	GC19P038244	10.8282	https://www.genecards.org/cgi-bin/carddisp.pl?gene=SPINT2
KLF11	KLF Transcription Factor 11	Protein Coding	43	GC02P010044	10.8246	https://www.genecards.org/cgi-bin/carddisp.pl?gene=KLF11
TXNRD1	Thioredoxin Reductase 1	Protein Coding	48	GC12P104215	10.8239	https://www.genecards.org/cgi-bin/carddisp.pl?gene=TXNRD1
NUCB1	Nucleobindin 1	Protein Coding	44	GC19P048900	10.8215	https://www.genecards.org/cgi-bin/carddisp.pl?gene=NUCB1
TUBB	Tubulin Beta Class I	Protein Coding	53	GC06P087706	10.8192	https://www.genecards.org/cgi-bin/carddisp.pl?gene=TUBB
TDGF1	Teratocarcinoma-Derived Growth Factor 1	Protein Coding	47	GC03P047198	10.8167	https://www.genecards.org/cgi-bin/carddisp.pl?gene=TDGF1
CYP1A2	Cytochrome P450 Family 1 Subfamily A Member 2	Protein Coding	48	GC15P074748	10.8166	https://www.genecards.org/cgi-bin/carddisp.pl?gene=CYP1A2
MTF1	Metal Regulatory Transcription Factor 1	Protein Coding	42	GC01M037810	10.8125	https://www.genecards.org/cgi-bin/carddisp.pl?gene=MTF1
SRSF5	Serine And Arginine Rich Splicing Factor 5	Protein Coding	42	GC14P069727	10.8098	https://www.genecards.org/cgi-bin/carddisp.pl?gene=SRSF5
ITGA2	Integrin Subunit Alpha 2	Protein Coding	49	GC05P052989	10.7692	https://www.genecards.org/cgi-bin/carddisp.pl?gene=ITGA2
FOXE1	Forkhead Box E1	Protein Coding	44	GC09P097853	10.7681	https://www.genecards.org/cgi-bin/carddisp.pl?gene=FOXE1
LRRC56	Leucine Rich Repeat Containing 56	Protein Coding	37	GC11P000518	10.7611	https://www.genecards.org/cgi-bin/carddisp.pl?gene=LRRC56
C1QBP	Complement C1q Binding Protein	Protein Coding	47	GC17M005432	10.7565	https://www.genecards.org/cgi-bin/carddisp.pl?gene=C1QBP
CUL3	Cullin 3	Protein Coding	49	GC02M224470	10.743	https://www.genecards.org/cgi-bin/carddisp.pl?gene=CUL3
ARHGDIB	Rho GDP Dissociation Inhibitor Beta	Protein Coding	44	GC12M014942	10.7378	https://www.genecards.org/cgi-bin/carddisp.pl?gene=ARHGDIB
AMH	Anti-Mullerian Hormone	Protein Coding	48	GC19P003334	10.7274	https://www.genecards.org/cgi-bin/carddisp.pl?gene=AMH
MBP	Myelin Basic Protein	Protein Coding	47	GC18M076978	10.7158	https://www.genecards.org/cgi-bin/carddisp.pl?gene=MBP
BCL6	BCL6 Transcription Repressor	Protein Coding	50	GC03M187721	10.7104	https://www.genecards.org/cgi-bin/carddisp.pl?gene=BCL6
TOP1	DNA Topoisomerase I	Protein Coding	51	GC20P041028	10.6966	https://www.genecards.org/cgi-bin/carddisp.pl?gene=TOP1
CPSF1	Cleavage And Polyadenylation Specific Factor 1	Protein Coding	43	GC08M144393	10.6921	https://www.genecards.org/cgi-bin/carddisp.pl?gene=CPSF1
SP4	Sp4 Transcription Factor	Protein Coding	41	GC07P021434	10.689	https://www.genecards.org/cgi-bin/carddisp.pl?gene=SP4
ELOC	Elongin C	Protein Coding	42	GC08M073939	10.683	https://www.genecards.org/cgi-bin/carddisp.pl?gene=ELOC
GPHN	Gephyrin	Protein Coding	50	GC14P066507	10.6772	https://www.genecards.org/cgi-bin/carddisp.pl?gene=GPHN
ADK	Adenosine Kinase	Protein Coding	53	GC10P074204	10.6701	https://www.genecards.org/cgi-bin/carddisp.pl?gene=ADK
GRP	Gastrin Releasing Peptide	Protein Coding	43	GC18P059220	10.6655	https://www.genecards.org/cgi-bin/carddisp.pl?gene=GRP
ARID1A	AT-Rich Interaction Domain 1A	Protein Coding	47	GC01P026693	10.6605	https://www.genecards.org/cgi-bin/carddisp.pl?gene=ARID1A
RRAGB	Ras Related GTP Binding B	Protein Coding	40	GC0XP055717	10.6535	https://www.genecards.org/cgi-bin/carddisp.pl?gene=RRAGB
TG	Thyroglobulin	Protein Coding	47	GC08P132866	10.6484	https://www.genecards.org/cgi-bin/carddisp.pl?gene=TG
MAX	MYC Associated Factor X	Protein Coding	49	GC14M065113	10.6448	https://www.genecards.org/cgi-bin/carddisp.pl?gene=MAX
PLXNB1	Plexin B1	Protein Coding	45	GC03M048403	10.6446	https://www.genecards.org/cgi-bin/carddisp.pl?gene=PLXNB1
UBE2I	Ubiquitin Conjugating Enzyme E2 I	Protein Coding	50	GC16P012625	10.6418	https://www.genecards.org/cgi-bin/carddisp.pl?gene=UBE2I
P2RY1	Purinergic Receptor P2Y1	Protein Coding	50	GC03P152835	10.6322	https://www.genecards.org/cgi-bin/carddisp.pl?gene=P2RY1
CDK6	Cyclin Dependent Kinase 6	Protein Coding	55	GC07M092604	10.6284	https://www.genecards.org/cgi-bin/carddisp.pl?gene=CDK6
RAP1B	RAP1B, Member Of RAS Oncogene Family	Protein Coding	45	GC12P068610	10.6258	https://www.genecards.org/cgi-bin/carddisp.pl?gene=RAP1B
FOXP1	Forkhead Box P1	Protein Coding	46	GC03M070926	10.6241	https://www.genecards.org/cgi-bin/carddisp.pl?gene=FOXP1
SF3B3	Splicing Factor 3b Subunit 3	Protein Coding	42	GC16P070523	10.6227	https://www.genecards.org/cgi-bin/carddisp.pl?gene=SF3B3
BCAR1	BCAR1 Scaffold Protein, Cas Family Member	Protein Coding	46	GC16M075228	10.6202	https://www.genecards.org/cgi-bin/carddisp.pl?gene=BCAR1
TCEAL1	Transcription Elongation Factor A Like 1	Protein Coding	38	GC0XP103628	10.6185	https://www.genecards.org/cgi-bin/carddisp.pl?gene=TCEAL1
B2M	Beta-2-Microglobulin	Protein Coding	52	GC15P044711	10.6121	https://www.genecards.org/cgi-bin/carddisp.pl?gene=B2M
HMGCR	3-Hydroxy-3-Methylglutaryl-CoA Reductase	Protein Coding	50	GC05P075336	10.603	https://www.genecards.org/cgi-bin/carddisp.pl?gene=HMGCR
SLC25A13	Solute Carrier Family 25 Member 13	Protein Coding	49	GC07M096120	10.6017	https://www.genecards.org/cgi-bin/carddisp.pl?gene=SLC25A13
EEFSEC	Eukaryotic Elongation Factor, Selenocysteine-TRNA Specific	Protein Coding	40	GC03P128153	10.5971	https://www.genecards.org/cgi-bin/carddisp.pl?gene=EEFSEC
ADRB3	Adrenoceptor Beta 3	Protein Coding	49	GC08M037962	10.5948	https://www.genecards.org/cgi-bin/carddisp.pl?gene=ADRB3
GTF2E2	General Transcription Factor IIE Subunit 2	Protein Coding	45	GC08M030578	10.5891	https://www.genecards.org/cgi-bin/carddisp.pl?gene=GTF2E2
CCZ1	CCZ1 Homolog, Vacuolar Protein Trafficking And Biogenesis Associated	Protein Coding	36	GC07P005898	10.5888	https://www.genecards.org/cgi-bin/carddisp.pl?gene=CCZ1
CSNK2A2	Casein Kinase 2 Alpha 2	Protein Coding	50	GC16M058157	10.5815	https://www.genecards.org/cgi-bin/carddisp.pl?gene=CSNK2A2
TIMP2	TIMP Metallopeptidase Inhibitor 2	Protein Coding	45	GC17M078852	10.5791	https://www.genecards.org/cgi-bin/carddisp.pl?gene=TIMP2
HDAC2	Histone Deacetylase 2	Protein Coding	54	GC06M113933	10.5788	https://www.genecards.org/cgi-bin/carddisp.pl?gene=HDAC2
HDAC9	Histone Deacetylase 9	Protein Coding	50	GC07P018086	10.5729	https://www.genecards.org/cgi-bin/carddisp.pl?gene=HDAC9
NFE2L3	NFE2 Like BZIP Transcription Factor 3	Protein Coding	40	GC07P026152	10.5659	https://www.genecards.org/cgi-bin/carddisp.pl?gene=NFE2L3
GCH1	GTP Cyclohydrolase 1	Protein Coding	49	GC14M054842	10.5658	https://www.genecards.org/cgi-bin/carddisp.pl?gene=GCH1
MIR27A	MicroRNA 27a	RNA Gene	25	GC19M014544	10.5518	https://www.genecards.org/cgi-bin/carddisp.pl?gene=MIR27A
CSTF2	Cleavage Stimulation Factor Subunit 2	Protein Coding	41	GC0XP100820	10.5405	https://www.genecards.org/cgi-bin/carddisp.pl?gene=CSTF2
ABCA3	ATP Binding Cassette Subfamily A Member 3	Protein Coding	51	GC16M002275	10.5391	https://www.genecards.org/cgi-bin/carddisp.pl?gene=ABCA3
NCOA3	Nuclear Receptor Coactivator 3	Protein Coding	50	GC20P047501	10.5379	https://www.genecards.org/cgi-bin/carddisp.pl?gene=NCOA3
DENND6A	DENN Domain Containing 6A	Protein Coding	34	GC03M057612	10.5305	https://www.genecards.org/cgi-bin/carddisp.pl?gene=DENND6A
CALR	Calreticulin	Protein Coding	54	GC19P012938	10.5282	https://www.genecards.org/cgi-bin/carddisp.pl?gene=CALR
HNRNPU	Heterogeneous Nuclear Ribonucleoprotein U	Protein Coding	45	GC01M244844	10.5256	https://www.genecards.org/cgi-bin/carddisp.pl?gene=HNRNPU
NCK1	NCK Adaptor Protein 1	Protein Coding	46	GC03P136862	10.5251	https://www.genecards.org/cgi-bin/carddisp.pl?gene=NCK1
GDI1	GDP Dissociation Inhibitor 1	Protein Coding	47	GC0XP154436	10.5077	https://www.genecards.org/cgi-bin/carddisp.pl?gene=GDI1
AIF1	Allograft Inflammatory Factor 1	Protein Coding	41	GC06P087730	10.4932	https://www.genecards.org/cgi-bin/carddisp.pl?gene=AIF1
LPA	Lipoprotein(A)	Protein Coding	41	GC06M160531	10.4928	https://www.genecards.org/cgi-bin/carddisp.pl?gene=LPA
ABO	ABO, Alpha 1-3-N-Acetylgalactosaminyltransferase And Alpha 1-3-Galactosyltransferase	Protein Coding	43	GC09M133250	10.4916	https://www.genecards.org/cgi-bin/carddisp.pl?gene=ABO
ADH1C	Alcohol Dehydrogenase 1C (Class I), Gamma Polypeptide	Protein Coding	42	GC04M099336	10.4904	https://www.genecards.org/cgi-bin/carddisp.pl?gene=ADH1C
SUPT5H	SPT5 Homolog, DSIF Elongation Factor Subunit	Protein Coding	41	GC19P039436	10.4593	https://www.genecards.org/cgi-bin/carddisp.pl?gene=SUPT5H
MYCN	MYCN Proto-Oncogene, BHLH Transcription Factor	Protein Coding	50	GC02P015949	10.4585	https://www.genecards.org/cgi-bin/carddisp.pl?gene=MYCN
PRPF8	Pre-MRNA Processing Factor 8	Protein Coding	44	GC17M001650	10.4553	https://www.genecards.org/cgi-bin/carddisp.pl?gene=PRPF8
RRM1	Ribonucleotide Reductase Catalytic Subunit M1	Protein Coding	51	GC11P004115	10.437	https://www.genecards.org/cgi-bin/carddisp.pl?gene=RRM1
RPS6KA3	Ribosomal Protein S6 Kinase A3	Protein Coding	55	GC0XM020149	10.4344	https://www.genecards.org/cgi-bin/carddisp.pl?gene=RPS6KA3
GLUD1	Glutamate Dehydrogenase 1	Protein Coding	52	GC10M087050	10.43	https://www.genecards.org/cgi-bin/carddisp.pl?gene=GLUD1
RUNX1T1	RUNX1 Partner Transcriptional Co-Repressor 1	Protein Coding	44	GC08M091954	10.4185	https://www.genecards.org/cgi-bin/carddisp.pl?gene=RUNX1T1
EIF4G2	Eukaryotic Translation Initiation Factor 4 Gamma 2	Protein Coding	44	GC11M011101	10.4184	https://www.genecards.org/cgi-bin/carddisp.pl?gene=EIF4G2
DENND2A	DENN Domain Containing 2A	Protein Coding	34	GC07M140518	10.4182	https://www.genecards.org/cgi-bin/carddisp.pl?gene=DENND2A
EDNRB	Endothelin Receptor Type B	Protein Coding	52	GC13M077895	10.4162	https://www.genecards.org/cgi-bin/carddisp.pl?gene=EDNRB
PTGS1	Prostaglandin-Endoperoxide Synthase 1	Protein Coding	49	GC09P122370	10.4087	https://www.genecards.org/cgi-bin/carddisp.pl?gene=PTGS1
PRF1	Perforin 1	Protein Coding	49	GC10M070597	10.406	https://www.genecards.org/cgi-bin/carddisp.pl?gene=PRF1
CLOCK	Clock Circadian Regulator	Protein Coding	47	GC04M055427	10.4043	https://www.genecards.org/cgi-bin/carddisp.pl?gene=CLOCK
MDK	Midkine	Protein Coding	47	GC11P046380	10.3983	https://www.genecards.org/cgi-bin/carddisp.pl?gene=MDK
ADORA1	Adenosine A1 Receptor	Protein Coding	50	GC01P203090	10.3967	https://www.genecards.org/cgi-bin/carddisp.pl?gene=ADORA1
MYF6	Myogenic Factor 6	Protein Coding	44	GC12P080707	10.3921	https://www.genecards.org/cgi-bin/carddisp.pl?gene=MYF6
MYH7	Myosin Heavy Chain 7	Protein Coding	50	GC14M023412	10.3887	https://www.genecards.org/cgi-bin/carddisp.pl?gene=MYH7
ABCC8	ATP Binding Cassette Subfamily C Member 8	Protein Coding	49	GC11M017392	10.3738	https://www.genecards.org/cgi-bin/carddisp.pl?gene=ABCC8
DNM2	Dynamin 2	Protein Coding	52	GC19P010718	10.369	https://www.genecards.org/cgi-bin/carddisp.pl?gene=DNM2
SHH	Sonic Hedgehog Signaling Molecule	Protein Coding	54	GC07M155799	10.3668	https://www.genecards.org/cgi-bin/carddisp.pl?gene=SHH
HPS4	HPS4 Biogenesis Of Lysosomal Organelles Complex 3 Subunit 2	Protein Coding	41	GC22M026443	10.362	https://www.genecards.org/cgi-bin/carddisp.pl?gene=HPS4
FOXF1	Forkhead Box F1	Protein Coding	43	GC16P086510	10.3605	https://www.genecards.org/cgi-bin/carddisp.pl?gene=FOXF1
ELN	Elastin	Protein Coding	45	GC07P074027	10.3596	https://www.genecards.org/cgi-bin/carddisp.pl?gene=ELN
TFPI2	Tissue Factor Pathway Inhibitor 2	Protein Coding	45	GC07M093885	10.3569	https://www.genecards.org/cgi-bin/carddisp.pl?gene=TFPI2
DPP4	Dipeptidyl Peptidase 4	Protein Coding	53	GC02M161992	10.3427	https://www.genecards.org/cgi-bin/carddisp.pl?gene=DPP4
ELOB	Elongin B	Protein Coding	40	GC16M007619	10.3409	https://www.genecards.org/cgi-bin/carddisp.pl?gene=ELOB
MAF	MAF BZIP Transcription Factor	Protein Coding	47	GC16M079204	10.339	https://www.genecards.org/cgi-bin/carddisp.pl?gene=MAF
VIP	Vasoactive Intestinal Peptide	Protein Coding	47	GC06P152750	10.3323	https://www.genecards.org/cgi-bin/carddisp.pl?gene=VIP
NCOA2	Nuclear Receptor Coactivator 2	Protein Coding	47	GC08M070109	10.3292	https://www.genecards.org/cgi-bin/carddisp.pl?gene=NCOA2
TK1	Thymidine Kinase 1	Protein Coding	48	GC17M078175	10.3251	https://www.genecards.org/cgi-bin/carddisp.pl?gene=TK1
DENND5B	DENN Domain Containing 5B	Protein Coding	39	GC12M031391	10.3237	https://www.genecards.org/cgi-bin/carddisp.pl?gene=DENND5B
CD38	CD38 Molecule	Protein Coding	49	GC04P018711	10.3197	https://www.genecards.org/cgi-bin/carddisp.pl?gene=CD38
IRAK1	Interleukin 1 Receptor Associated Kinase 1	Protein Coding	52	GC0XM154010	10.3184	https://www.genecards.org/cgi-bin/carddisp.pl?gene=IRAK1
GP6	Glycoprotein VI Platelet	Protein Coding	48	GC19M055013	10.3036	https://www.genecards.org/cgi-bin/carddisp.pl?gene=GP6
TARDBP	TAR DNA Binding Protein	Protein Coding	49	GC01P011013	10.3006	https://www.genecards.org/cgi-bin/carddisp.pl?gene=TARDBP
TYR	Tyrosinase	Protein Coding	53	GC11P089177	10.2985	https://www.genecards.org/cgi-bin/carddisp.pl?gene=TYR
SLC25A6	Solute Carrier Family 25 Member 6	Protein Coding	43	GC0XM001386	10.296	https://www.genecards.org/cgi-bin/carddisp.pl?gene=SLC25A6
NCL	Nucleolin	Protein Coding	47	GC02M231453	10.2922	https://www.genecards.org/cgi-bin/carddisp.pl?gene=NCL
ETV5	ETS Variant Transcription Factor 5	Protein Coding	43	GC03M186046	10.2796	https://www.genecards.org/cgi-bin/carddisp.pl?gene=ETV5
TOLLIP	Toll Interacting Protein	Protein Coding	46	GC11M001274	10.275	https://www.genecards.org/cgi-bin/carddisp.pl?gene=TOLLIP
DENND2C	DENN Domain Containing 2C	Protein Coding	35	GC01M114582	10.2704	https://www.genecards.org/cgi-bin/carddisp.pl?gene=DENND2C
ENO2	Enolase 2	Protein Coding	50	GC12P006913	10.27	https://www.genecards.org/cgi-bin/carddisp.pl?gene=ENO2
VCP	Valosin Containing Protein	Protein Coding	53	GC09M035056	10.2577	https://www.genecards.org/cgi-bin/carddisp.pl?gene=VCP
IKZF1	IKAROS Family Zinc Finger 1	Protein Coding	51	GC07P050303	10.2518	https://www.genecards.org/cgi-bin/carddisp.pl?gene=IKZF1
RIPK2	Receptor Interacting Serine/Threonine Kinase 2	Protein Coding	48	GC08P089813	10.2513	https://www.genecards.org/cgi-bin/carddisp.pl?gene=RIPK2
ATP1A3	ATPase Na+/K+ Transporting Subunit Alpha 3	Protein Coding	51	GC19M041966	10.2501	https://www.genecards.org/cgi-bin/carddisp.pl?gene=ATP1A3
TSHR	Thyroid Stimulating Hormone Receptor	Protein Coding	50	GC14P080954	10.2326	https://www.genecards.org/cgi-bin/carddisp.pl?gene=TSHR
CDH5	Cadherin 5	Protein Coding	49	GC16P066366	10.231	https://www.genecards.org/cgi-bin/carddisp.pl?gene=CDH5
SLC6A2	Solute Carrier Family 6 Member 2	Protein Coding	50	GC16P055656	10.2292	https://www.genecards.org/cgi-bin/carddisp.pl?gene=SLC6A2
SLC25A31	Solute Carrier Family 25 Member 31	Protein Coding	41	GC04P127730	10.2289	https://www.genecards.org/cgi-bin/carddisp.pl?gene=SLC25A31
SRSF6	Serine And Arginine Rich Splicing Factor 6	Protein Coding	43	GC20P043457	10.2141	https://www.genecards.org/cgi-bin/carddisp.pl?gene=SRSF6
DRD1	Dopamine Receptor D1	Protein Coding	50	GC05M175440	10.2104	https://www.genecards.org/cgi-bin/carddisp.pl?gene=DRD1
PAK2	P21 (RAC1) Activated Kinase 2	Protein Coding	50	GC03P196739	10.1831	https://www.genecards.org/cgi-bin/carddisp.pl?gene=PAK2
NSF	N-Ethylmaleimide Sensitive Factor, Vesicle Fusing ATPase	Protein Coding	47	GC17P046590	10.1777	https://www.genecards.org/cgi-bin/carddisp.pl?gene=NSF
SH3BP5L	SH3 Binding Domain Protein 5 Like	Protein Coding	34	GC01M248810	10.1646	https://www.genecards.org/cgi-bin/carddisp.pl?gene=SH3BP5L
PUF60	Poly(U) Binding Splicing Factor 60	Protein Coding	45	GC08M143816	10.1595	https://www.genecards.org/cgi-bin/carddisp.pl?gene=PUF60
LTBR	Lymphotoxin Beta Receptor	Protein Coding	44	GC12P006375	10.1407	https://www.genecards.org/cgi-bin/carddisp.pl?gene=LTBR
EIF2AK4	Eukaryotic Translation Initiation Factor 2 Alpha Kinase 4	Protein Coding	48	GC15P039934	10.1307	https://www.genecards.org/cgi-bin/carddisp.pl?gene=EIF2AK4
WWOX	WW Domain Containing Oxidoreductase	Protein Coding	48	GC16P078099	10.1301	https://www.genecards.org/cgi-bin/carddisp.pl?gene=WWOX
PLA2G2A	Phospholipase A2 Group IIA	Protein Coding	50	GC01M019975	10.1262	https://www.genecards.org/cgi-bin/carddisp.pl?gene=PLA2G2A
MAZ	MYC Associated Zinc Finger Protein	Protein Coding	42	GC16P029806	10.1261	https://www.genecards.org/cgi-bin/carddisp.pl?gene=MAZ
TXNRD2	Thioredoxin Reductase 2	Protein Coding	48	GC22M019863	10.1162	https://www.genecards.org/cgi-bin/carddisp.pl?gene=TXNRD2
HNRNPA1	Heterogeneous Nuclear Ribonucleoprotein A1	Protein Coding	50	GC12P054280	10.1134	https://www.genecards.org/cgi-bin/carddisp.pl?gene=HNRNPA1
ROS1	ROS Proto-Oncogene 1, Receptor Tyrosine Kinase	Protein Coding	48	GC06M117287	10.1027	https://www.genecards.org/cgi-bin/carddisp.pl?gene=ROS1
JAK3	Janus Kinase 3	Protein Coding	54	GC19M017824	10.0997	https://www.genecards.org/cgi-bin/carddisp.pl?gene=JAK3
FGF13	Fibroblast Growth Factor 13	Protein Coding	44	GC0XM138615	10.0975	https://www.genecards.org/cgi-bin/carddisp.pl?gene=FGF13
SELL	Selectin L	Protein Coding	45	GC01M169690	10.0875	https://www.genecards.org/cgi-bin/carddisp.pl?gene=SELL
GSPT1	G1 To S Phase Transition 1	Protein Coding	43	GC16M011868	10.084	https://www.genecards.org/cgi-bin/carddisp.pl?gene=GSPT1
SF3A1	Splicing Factor 3a Subunit 1	Protein Coding	41	GC22M030331	10.0527	https://www.genecards.org/cgi-bin/carddisp.pl?gene=SF3A1
POLG	DNA Polymerase Gamma, Catalytic Subunit	Protein Coding	50	GC15M119304	10.0502	https://www.genecards.org/cgi-bin/carddisp.pl?gene=POLG
EPHX1	Epoxide Hydrolase 1	Protein Coding	48	GC01P225810	10.0499	https://www.genecards.org/cgi-bin/carddisp.pl?gene=EPHX1
HIPK2	Homeodomain Interacting Protein Kinase 2	Protein Coding	48	GC07M139561	10.0472	https://www.genecards.org/cgi-bin/carddisp.pl?gene=HIPK2
BTC	Betacellulin	Protein Coding	47	GC04M074744	10.0367	https://www.genecards.org/cgi-bin/carddisp.pl?gene=BTC
ILF2	Interleukin Enhancer Binding Factor 2	Protein Coding	40	GC01M153661	10.035	https://www.genecards.org/cgi-bin/carddisp.pl?gene=ILF2
CPSF4	Cleavage And Polyadenylation Specific Factor 4	Protein Coding	40	GC07P099438	10.0321	https://www.genecards.org/cgi-bin/carddisp.pl?gene=CPSF4
ILK	Integrin Linked Kinase	Protein Coding	48	GC11P006604	10.0264	https://www.genecards.org/cgi-bin/carddisp.pl?gene=ILK
PTHLH	Parathyroid Hormone Like Hormone	Protein Coding	48	GC12M027959	10.0206	https://www.genecards.org/cgi-bin/carddisp.pl?gene=PTHLH
PSIP1	PC4 And SFRS1 Interacting Protein 1	Protein Coding	42	GC09M015464	10.0172	https://www.genecards.org/cgi-bin/carddisp.pl?gene=PSIP1
LRP2	LDL Receptor Related Protein 2	Protein Coding	51	GC02M169127	10.0168	https://www.genecards.org/cgi-bin/carddisp.pl?gene=LRP2
MYLK	Myosin Light Chain Kinase	Protein Coding	54	GC03M123610	10.0074	https://www.genecards.org/cgi-bin/carddisp.pl?gene=MYLK
ATP4A	ATPase H+/K+ Transporting Subunit Alpha	Protein Coding	43	GC19M068622	9.99587	https://www.genecards.org/cgi-bin/carddisp.pl?gene=ATP4A
PRKCB	Protein Kinase C Beta	Protein Coding	50	GC16P024412	9.99485	https://www.genecards.org/cgi-bin/carddisp.pl?gene=PRKCB
UCP2	Uncoupling Protein 2	Protein Coding	49	GC11M073974	9.99357	https://www.genecards.org/cgi-bin/carddisp.pl?gene=UCP2
RANBP1	RAN Binding Protein 1	Protein Coding	46	GC22P020115	9.99335	https://www.genecards.org/cgi-bin/carddisp.pl?gene=RANBP1
SOCS3	Suppressor Of Cytokine Signaling 3	Protein Coding	45	GC17M078356	9.98963	https://www.genecards.org/cgi-bin/carddisp.pl?gene=SOCS3
ROCK1	Rho Associated Coiled-Coil Containing Protein Kinase 1	Protein Coding	52	GC18M020946	9.98761	https://www.genecards.org/cgi-bin/carddisp.pl?gene=ROCK1
PLAUR	Plasminogen Activator, Urokinase Receptor	Protein Coding	47	GC19M043646	9.98512	https://www.genecards.org/cgi-bin/carddisp.pl?gene=PLAUR
EWSR1	EWS RNA Binding Protein 1	Protein Coding	47	GC22P040495	9.9827	https://www.genecards.org/cgi-bin/carddisp.pl?gene=EWSR1
EIF4H	Eukaryotic Translation Initiation Factor 4H	Protein Coding	44	GC07P074174	9.98068	https://www.genecards.org/cgi-bin/carddisp.pl?gene=EIF4H
CCL4	C-C Motif Chemokine Ligand 4	Protein Coding	45	GC17P036103	9.97549	https://www.genecards.org/cgi-bin/carddisp.pl?gene=CCL4
CHEK1	Checkpoint Kinase 1	Protein Coding	52	GC11P125625	9.97418	https://www.genecards.org/cgi-bin/carddisp.pl?gene=CHEK1
NCOR2	Nuclear Receptor Corepressor 2	Protein Coding	46	GC12M124324	9.96717	https://www.genecards.org/cgi-bin/carddisp.pl?gene=NCOR2
POLE	DNA Polymerase Epsilon, Catalytic Subunit	Protein Coding	50	GC12M132695	9.96239	https://www.genecards.org/cgi-bin/carddisp.pl?gene=POLE
GLI2	GLI Family Zinc Finger 2	Protein Coding	51	GC02P120735	9.9536	https://www.genecards.org/cgi-bin/carddisp.pl?gene=GLI2
NONO	Non-POU Domain Containing Octamer Binding	Protein Coding	48	GC0XP071255	9.94904	https://www.genecards.org/cgi-bin/carddisp.pl?gene=NONO
ADH1B	Alcohol Dehydrogenase 1B (Class I), Beta Polypeptide	Protein Coding	45	GC04M099304	9.94903	https://www.genecards.org/cgi-bin/carddisp.pl?gene=ADH1B
CPSF2	Cleavage And Polyadenylation Specific Factor 2	Protein Coding	40	GC14P092121	9.94772	https://www.genecards.org/cgi-bin/carddisp.pl?gene=CPSF2
GPSM1	G Protein Signaling Modulator 1	Protein Coding	38	GC09P136327	9.9444	https://www.genecards.org/cgi-bin/carddisp.pl?gene=GPSM1
DRD4	Dopamine Receptor D4	Protein Coding	48	GC11P001942	9.94335	https://www.genecards.org/cgi-bin/carddisp.pl?gene=DRD4
SOCS1	Suppressor Of Cytokine Signaling 1	Protein Coding	46	GC16M012363	9.94326	https://www.genecards.org/cgi-bin/carddisp.pl?gene=SOCS1
BMPR2	Bone Morphogenetic Protein Receptor Type 2	Protein Coding	54	GC02P202376	9.94124	https://www.genecards.org/cgi-bin/carddisp.pl?gene=BMPR2
PLCD4	Phospholipase C Delta 4	Protein Coding	44	GC02P218608	9.93637	https://www.genecards.org/cgi-bin/carddisp.pl?gene=PLCD4
FANCC	FA Complementation Group C	Protein Coding	50	GC09M095099	9.9356	https://www.genecards.org/cgi-bin/carddisp.pl?gene=FANCC
RBX1	Ring-Box 1	Protein Coding	46	GC22P040951	9.92721	https://www.genecards.org/cgi-bin/carddisp.pl?gene=RBX1
BPTF	Bromodomain PHD Finger Transcription Factor	Protein Coding	44	GC17P067825	9.91887	https://www.genecards.org/cgi-bin/carddisp.pl?gene=BPTF
SNAI1	Snail Family Transcriptional Repressor 1	Protein Coding	48	GC20P049982	9.90333	https://www.genecards.org/cgi-bin/carddisp.pl?gene=SNAI1
PLD2	Phospholipase D2	Protein Coding	50	GC17P004808	9.90243	https://www.genecards.org/cgi-bin/carddisp.pl?gene=PLD2
PRKCZ	Protein Kinase C Zeta	Protein Coding	52	GC01P004159	9.8997	https://www.genecards.org/cgi-bin/carddisp.pl?gene=PRKCZ
COL1A2	Collagen Type I Alpha 2 Chain	Protein Coding	50	GC07P094394	9.89489	https://www.genecards.org/cgi-bin/carddisp.pl?gene=COL1A2
FMR1	Fragile X Messenger Ribonucleoprotein 1	Protein Coding	46	GC0XP147953	9.8926	https://www.genecards.org/cgi-bin/carddisp.pl?gene=FMR1
NT5C2	5'-Nucleotidase, Cytosolic II	Protein Coding	49	GC10M103088	9.89033	https://www.genecards.org/cgi-bin/carddisp.pl?gene=NT5C2
MT-ND1	Mitochondrially Encoded NADH:Ubiquinone Oxidoreductase Core Subunit 1	Protein Coding	33	GCMTP003309	9.8897	https://www.genecards.org/cgi-bin/carddisp.pl?gene=MT-ND1
ITCH	Itchy E3 Ubiquitin Protein Ligase	Protein Coding	49	GC20P034363	9.88251	https://www.genecards.org/cgi-bin/carddisp.pl?gene=ITCH
MIR29A	MicroRNA 29a	RNA Gene	23	GC07M130876	9.87833	https://www.genecards.org/cgi-bin/carddisp.pl?gene=MIR29A
FOXC2	Forkhead Box C2	Protein Coding	45	GC16P086587	9.87524	https://www.genecards.org/cgi-bin/carddisp.pl?gene=FOXC2
NUDT1	Nudix Hydrolase 1	Protein Coding	44	GC07P002242	9.87291	https://www.genecards.org/cgi-bin/carddisp.pl?gene=NUDT1
RIT1	Ras Like Without CAAX 1	Protein Coding	50	GC01M155897	9.87078	https://www.genecards.org/cgi-bin/carddisp.pl?gene=RIT1
SF3A3	Splicing Factor 3a Subunit 3	Protein Coding	41	GC01M037956	9.86809	https://www.genecards.org/cgi-bin/carddisp.pl?gene=SF3A3
HLTF	Helicase Like Transcription Factor	Protein Coding	42	GC03M149030	9.86712	https://www.genecards.org/cgi-bin/carddisp.pl?gene=HLTF
ID1	Inhibitor Of DNA Binding 1, HLH Protein	Protein Coding	44	GC20P031605	9.86433	https://www.genecards.org/cgi-bin/carddisp.pl?gene=ID1
CD59	CD59 Molecule (CD59 Blood Group)	Protein Coding	48	GC11M033704	9.86293	https://www.genecards.org/cgi-bin/carddisp.pl?gene=CD59
EIF3K	Eukaryotic Translation Initiation Factor 3 Subunit K	Protein Coding	41	GC19P038619	9.85977	https://www.genecards.org/cgi-bin/carddisp.pl?gene=EIF3K
PROS1	Protein S	Protein Coding	51	GC03M093873	9.85714	https://www.genecards.org/cgi-bin/carddisp.pl?gene=PROS1
CASR	Calcium Sensing Receptor	Protein Coding	53	GC03P122183	9.85538	https://www.genecards.org/cgi-bin/carddisp.pl?gene=CASR
NR0B1	Nuclear Receptor Subfamily 0 Group B Member 1	Protein Coding	48	GC0XM030304	9.85239	https://www.genecards.org/cgi-bin/carddisp.pl?gene=NR0B1
TRIM28	Tripartite Motif Containing 28	Protein Coding	46	GC19P058544	9.85157	https://www.genecards.org/cgi-bin/carddisp.pl?gene=TRIM28
SERPINA3	Serpin Family A Member 3	Protein Coding	45	GC14P094612	9.8476	https://www.genecards.org/cgi-bin/carddisp.pl?gene=SERPINA3
AGO2	Argonaute RISC Catalytic Component 2	Protein Coding	45	GC08M140522	9.8392	https://www.genecards.org/cgi-bin/carddisp.pl?gene=AGO2
TAF6L	TATA-Box Binding Protein Associated Factor 6 Like	Protein Coding	38	GC11P062771	9.83535	https://www.genecards.org/cgi-bin/carddisp.pl?gene=TAF6L
RHOB	Ras Homolog Family Member B	Protein Coding	47	GC02P020447	9.83431	https://www.genecards.org/cgi-bin/carddisp.pl?gene=RHOB
TERF1	Telomeric Repeat Binding Factor 1	Protein Coding	44	GC08P073003	9.83421	https://www.genecards.org/cgi-bin/carddisp.pl?gene=TERF1
ACTA1	Actin Alpha 1, Skeletal Muscle	Protein Coding	51	GC01M229584	9.82707	https://www.genecards.org/cgi-bin/carddisp.pl?gene=ACTA1
UPF1	UPF1 RNA Helicase And ATPase	Protein Coding	43	GC19P018831	9.81382	https://www.genecards.org/cgi-bin/carddisp.pl?gene=UPF1
PRNP	Prion Protein	Protein Coding	51	GC20P004686	9.80529	https://www.genecards.org/cgi-bin/carddisp.pl?gene=PRNP
P4HB	Prolyl 4-Hydroxylase Subunit Beta	Protein Coding	52	GC17M081843	9.7962	https://www.genecards.org/cgi-bin/carddisp.pl?gene=P4HB
CTSK	Cathepsin K	Protein Coding	53	GC01M152412	9.79433	https://www.genecards.org/cgi-bin/carddisp.pl?gene=CTSK
HDAC4	Histone Deacetylase 4	Protein Coding	54	GC02M239048	9.79395	https://www.genecards.org/cgi-bin/carddisp.pl?gene=HDAC4
AURKA	Aurora Kinase A	Protein Coding	53	GC20M056370	9.79164	https://www.genecards.org/cgi-bin/carddisp.pl?gene=AURKA
TRAPPC4	Trafficking Protein Particle Complex Subunit 4	Protein Coding	43	GC11P119018	9.78788	https://www.genecards.org/cgi-bin/carddisp.pl?gene=TRAPPC4
SMAD1	SMAD Family Member 1	Protein Coding	45	GC04P145481	9.78769	https://www.genecards.org/cgi-bin/carddisp.pl?gene=SMAD1
LTF	Lactotransferrin	Protein Coding	48	GC03M046435	9.78646	https://www.genecards.org/cgi-bin/carddisp.pl?gene=LTF
RAB2A	RAB2A, Member RAS Oncogene Family	Protein Coding	44	GC08P060516	9.78453	https://www.genecards.org/cgi-bin/carddisp.pl?gene=RAB2A
LOX	Lysyl Oxidase	Protein Coding	50	GC05M122063	9.78135	https://www.genecards.org/cgi-bin/carddisp.pl?gene=LOX
CYBA	Cytochrome B-245 Alpha Chain	Protein Coding	50	GC16M088643	9.76765	https://www.genecards.org/cgi-bin/carddisp.pl?gene=CYBA
BTRC	Beta-Transducin Repeat Containing E3 Ubiquitin Protein Ligase	Protein Coding	48	GC10P101354	9.76629	https://www.genecards.org/cgi-bin/carddisp.pl?gene=BTRC
GHSR	Growth Hormone Secretagogue Receptor	Protein Coding	50	GC03M172443	9.76308	https://www.genecards.org/cgi-bin/carddisp.pl?gene=GHSR
PALB2	Partner And Localizer Of BRCA2	Protein Coding	47	GC16M023603	9.75481	https://www.genecards.org/cgi-bin/carddisp.pl?gene=PALB2
TCN2	Transcobalamin 2	Protein Coding	45	GC22P040868	9.75239	https://www.genecards.org/cgi-bin/carddisp.pl?gene=TCN2
GNL2	G Protein Nucleolar 2	Protein Coding	40	GC01M037566	9.74502	https://www.genecards.org/cgi-bin/carddisp.pl?gene=GNL2
FHIT	Fragile Histidine Triad Diadenosine Triphosphatase	Protein Coding	46	GC03M059747	9.73377	https://www.genecards.org/cgi-bin/carddisp.pl?gene=FHIT
TFAP4	Transcription Factor AP-4	Protein Coding	39	GC16M007723	9.7245	https://www.genecards.org/cgi-bin/carddisp.pl?gene=TFAP4
NTS	Neurotensin	Protein Coding	43	GC12P085876	9.7208	https://www.genecards.org/cgi-bin/carddisp.pl?gene=NTS
CDC25C	Cell Division Cycle 25C	Protein Coding	50	GC05M138285	9.71158	https://www.genecards.org/cgi-bin/carddisp.pl?gene=CDC25C
KCNJ11	Potassium Inwardly Rectifying Channel Subfamily J Member 11	Protein Coding	51	GC11M017627	9.71089	https://www.genecards.org/cgi-bin/carddisp.pl?gene=KCNJ11
GFAP	Glial Fibrillary Acidic Protein	Protein Coding	50	GC17M049916	9.71037	https://www.genecards.org/cgi-bin/carddisp.pl?gene=GFAP
PIK3CB	Phosphatidylinositol-4,5-Bisphosphate 3-Kinase Catalytic Subunit Beta	Protein Coding	50	GC03M138652	9.7101	https://www.genecards.org/cgi-bin/carddisp.pl?gene=PIK3CB
ELF2	E74 Like ETS Transcription Factor 2	Protein Coding	43	GC04M139028	9.70146	https://www.genecards.org/cgi-bin/carddisp.pl?gene=ELF2
IFI27	Interferon Alpha Inducible Protein 27	Protein Coding	40	GC14P094104	9.69899	https://www.genecards.org/cgi-bin/carddisp.pl?gene=IFI27
MTIF2	Mitochondrial Translational Initiation Factor 2	Protein Coding	42	GC02M055236	9.69255	https://www.genecards.org/cgi-bin/carddisp.pl?gene=MTIF2
TCERG1	Transcription Elongation Regulator 1	Protein Coding	42	GC05P146447	9.69001	https://www.genecards.org/cgi-bin/carddisp.pl?gene=TCERG1
LAMTOR4	Late Endosomal/Lysosomal Adaptor, MAPK And MTOR Activator 4	Protein Coding	33	GC07P100148	9.67482	https://www.genecards.org/cgi-bin/carddisp.pl?gene=LAMTOR4
RAD50	RAD50 Double Strand Break Repair Protein	Protein Coding	52	GC05P132556	9.67303	https://www.genecards.org/cgi-bin/carddisp.pl?gene=RAD50
NOTCH3	Notch Receptor 3	Protein Coding	53	GC19M015159	9.66521	https://www.genecards.org/cgi-bin/carddisp.pl?gene=NOTCH3
KL	Klotho	Protein Coding	50	GC13P033016	9.66354	https://www.genecards.org/cgi-bin/carddisp.pl?gene=KL
KLF3	KLF Transcription Factor 3	Protein Coding	41	GC04P038668	9.65955	https://www.genecards.org/cgi-bin/carddisp.pl?gene=KLF3
ACVRL1	Activin A Receptor Like Type 1	Protein Coding	53	GC12P051906	9.65782	https://www.genecards.org/cgi-bin/carddisp.pl?gene=ACVRL1
RABEP1	Rabaptin, RAB GTPase Binding Effector Protein 1	Protein Coding	42	GC17P005282	9.64659	https://www.genecards.org/cgi-bin/carddisp.pl?gene=RABEP1
TERF2	Telomeric Repeat Binding Factor 2	Protein Coding	44	GC16M069355	9.64507	https://www.genecards.org/cgi-bin/carddisp.pl?gene=TERF2
LZTR1	Leucine Zipper Like Transcription Regulator 1	Protein Coding	45	GC22P039833	9.64333	https://www.genecards.org/cgi-bin/carddisp.pl?gene=LZTR1
TNFRSF6B	TNF Receptor Superfamily Member 6b	Protein Coding	44	GC20P063696	9.64174	https://www.genecards.org/cgi-bin/carddisp.pl?gene=TNFRSF6B
NCF4	Neutrophil Cytosolic Factor 4	Protein Coding	50	GC22P036860	9.63776	https://www.genecards.org/cgi-bin/carddisp.pl?gene=NCF4
CSK	C-Terminal Src Kinase	Protein Coding	50	GC15P074782	9.63696	https://www.genecards.org/cgi-bin/carddisp.pl?gene=CSK
SH2D3C	SH2 Domain Containing 3C	Protein Coding	40	GC09M127738	9.63257	https://www.genecards.org/cgi-bin/carddisp.pl?gene=SH2D3C
P2RY12	Purinergic Receptor P2Y12	Protein Coding	51	GC03M151336	9.63212	https://www.genecards.org/cgi-bin/carddisp.pl?gene=P2RY12
PECAM1	Platelet And Endothelial Cell Adhesion Molecule 1	Protein Coding	43	GC17M064319	9.62906	https://www.genecards.org/cgi-bin/carddisp.pl?gene=PECAM1
COL2A1	Collagen Type II Alpha 1 Chain	Protein Coding	51	GC12M047972	9.62287	https://www.genecards.org/cgi-bin/carddisp.pl?gene=COL2A1
CD274	CD274 Molecule	Protein Coding	47	GC09P005450	9.62133	https://www.genecards.org/cgi-bin/carddisp.pl?gene=CD274
RRAS2	RAS Related 2	Protein Coding	50	GC11M014299	9.61335	https://www.genecards.org/cgi-bin/carddisp.pl?gene=RRAS2
IL23R	Interleukin 23 Receptor	Protein Coding	48	GC01P067138	9.60893	https://www.genecards.org/cgi-bin/carddisp.pl?gene=IL23R
POU3F4	POU Class 3 Homeobox 4	Protein Coding	40	GC0XP083508	9.60369	https://www.genecards.org/cgi-bin/carddisp.pl?gene=POU3F4
MIR29C	MicroRNA 29c	RNA Gene	20	GC01M207802	9.60119	https://www.genecards.org/cgi-bin/carddisp.pl?gene=MIR29C
CD28	CD28 Molecule	Protein Coding	51	GC02P203706	9.60009	https://www.genecards.org/cgi-bin/carddisp.pl?gene=CD28
MIR221	MicroRNA 221	RNA Gene	22	GC0XM045746	9.59609	https://www.genecards.org/cgi-bin/carddisp.pl?gene=MIR221
ATIC	5-Aminoimidazole-4-Carboxamide Ribonucleotide Formyltransferase/IMP Cyclohydrolase	Protein Coding	48	GC02P215311	9.59459	https://www.genecards.org/cgi-bin/carddisp.pl?gene=ATIC
PAK4	P21 (RAC1) Activated Kinase 4	Protein Coding	51	GC19P039125	9.5907	https://www.genecards.org/cgi-bin/carddisp.pl?gene=PAK4
KMT2A	Lysine Methyltransferase 2A	Protein Coding	50	GC11P118436	9.58958	https://www.genecards.org/cgi-bin/carddisp.pl?gene=KMT2A
SPARC	Secreted Protein Acidic And Cysteine Rich	Protein Coding	52	GC05M151661	9.58672	https://www.genecards.org/cgi-bin/carddisp.pl?gene=SPARC
HPS1	HPS1 Biogenesis Of Lysosomal Organelles Complex 3 Subunit 1	Protein Coding	44	GC10M098410	9.58324	https://www.genecards.org/cgi-bin/carddisp.pl?gene=HPS1
RAB10	RAB10, Member RAS Oncogene Family	Protein Coding	44	GC02P026033	9.56449	https://www.genecards.org/cgi-bin/carddisp.pl?gene=RAB10
PGK1	Phosphoglycerate Kinase 1	Protein Coding	52	GC0XP078002	9.56414	https://www.genecards.org/cgi-bin/carddisp.pl?gene=PGK1
APOA5	Apolipoprotein A5	Protein Coding	47	GC11M116789	9.55476	https://www.genecards.org/cgi-bin/carddisp.pl?gene=APOA5
RASGEF1C	RasGEF Domain Family Member 1C	Protein Coding	37	GC05M180151	9.5546	https://www.genecards.org/cgi-bin/carddisp.pl?gene=RASGEF1C
TGM2	Transglutaminase 2	Protein Coding	50	GC20M038127	9.55128	https://www.genecards.org/cgi-bin/carddisp.pl?gene=TGM2
PEX6	Peroxisomal Biogenesis Factor 6	Protein Coding	45	GC06M042963	9.54883	https://www.genecards.org/cgi-bin/carddisp.pl?gene=PEX6
ELAVL1	ELAV Like RNA Binding Protein 1	Protein Coding	43	GC19M007958	9.54429	https://www.genecards.org/cgi-bin/carddisp.pl?gene=ELAVL1
KRIT1	KRIT1 Ankyrin Repeat Containing	Protein Coding	44	GC07M092198	9.52408	https://www.genecards.org/cgi-bin/carddisp.pl?gene=KRIT1
GSN	Gelsolin	Protein Coding	51	GC09P121201	9.52397	https://www.genecards.org/cgi-bin/carddisp.pl?gene=GSN
THRB	Thyroid Hormone Receptor Beta	Protein Coding	51	GC03M024117	9.52113	https://www.genecards.org/cgi-bin/carddisp.pl?gene=THRB
TAF5L	TATA-Box Binding Protein Associated Factor 5 Like	Protein Coding	41	GC01M229593	9.51661	https://www.genecards.org/cgi-bin/carddisp.pl?gene=TAF5L
DFFA	DNA Fragmentation Factor Subunit Alpha	Protein Coding	46	GC01M010456	9.51212	https://www.genecards.org/cgi-bin/carddisp.pl?gene=DFFA
PRKAA1	Protein Kinase AMP-Activated Catalytic Subunit Alpha 1	Protein Coding	50	GC05M040759	9.51003	https://www.genecards.org/cgi-bin/carddisp.pl?gene=PRKAA1
ITGB4	Integrin Subunit Beta 4	Protein Coding	52	GC17P075721	9.50821	https://www.genecards.org/cgi-bin/carddisp.pl?gene=ITGB4
ATRIP	ATR Interacting Protein	Protein Coding	44	GC03P049767	9.50092	https://www.genecards.org/cgi-bin/carddisp.pl?gene=ATRIP
NEDD4	NEDD4 E3 Ubiquitin Protein Ligase	Protein Coding	48	GC15M055826	9.49681	https://www.genecards.org/cgi-bin/carddisp.pl?gene=NEDD4
HELLS	Helicase, Lymphoid Specific	Protein Coding	48	GC10P094546	9.49269	https://www.genecards.org/cgi-bin/carddisp.pl?gene=HELLS
LOC110806262	Solute Carrier Family 6 Member 4 Gene Promoter	Biological Region	2	GC17P030235	9.47646	https://www.genecards.org/cgi-bin/carddisp.pl?gene=LOC110806262
APOC3	Apolipoprotein C3	Protein Coding	48	GC11P116829	9.47332	https://www.genecards.org/cgi-bin/carddisp.pl?gene=APOC3
RRAGA	Ras Related GTP Binding A	Protein Coding	40	GC09P019049	9.46646	https://www.genecards.org/cgi-bin/carddisp.pl?gene=RRAGA
NHEJ1	Non-Homologous End Joining Factor 1	Protein Coding	44	GC02M219123	9.46635	https://www.genecards.org/cgi-bin/carddisp.pl?gene=NHEJ1
MMP13	Matrix Metallopeptidase 13	Protein Coding	54	GC11M102942	9.46536	https://www.genecards.org/cgi-bin/carddisp.pl?gene=MMP13
ACTA2	Actin Alpha 2, Smooth Muscle	Protein Coding	50	GC10M088935	9.46389	https://www.genecards.org/cgi-bin/carddisp.pl?gene=ACTA2
SUMO1	Small Ubiquitin Like Modifier 1	Protein Coding	48	GC02M202206	9.46175	https://www.genecards.org/cgi-bin/carddisp.pl?gene=SUMO1
CD79A	CD79a Molecule	Protein Coding	50	GC19P041877	9.45765	https://www.genecards.org/cgi-bin/carddisp.pl?gene=CD79A
PAFAH1B2	Platelet Activating Factor Acetylhydrolase 1b Catalytic Subunit 2	Protein Coding	45	GC11P117144	9.45697	https://www.genecards.org/cgi-bin/carddisp.pl?gene=PAFAH1B2
MIR132	MicroRNA 132	RNA Gene	23	GC17M002049	9.45459	https://www.genecards.org/cgi-bin/carddisp.pl?gene=MIR132
PFN1	Profilin 1	Protein Coding	49	GC17M004945	9.44496	https://www.genecards.org/cgi-bin/carddisp.pl?gene=PFN1
OPA1	OPA1 Mitochondrial Dynamin Like GTPase	Protein Coding	47	GC03P193594	9.44427	https://www.genecards.org/cgi-bin/carddisp.pl?gene=OPA1
ACHE	Acetylcholinesterase (Cartwright Blood Group)	Protein Coding	48	GC07M100889	9.4427	https://www.genecards.org/cgi-bin/carddisp.pl?gene=ACHE
CHAF1A	Chromatin Assembly Factor 1 Subunit A	Protein Coding	40	GC19P004402	9.44173	https://www.genecards.org/cgi-bin/carddisp.pl?gene=CHAF1A
PTPN3	Protein Tyrosine Phosphatase Non-Receptor Type 3	Protein Coding	46	GC09M109375	9.43921	https://www.genecards.org/cgi-bin/carddisp.pl?gene=PTPN3
ACTL6A	Actin Like 6A	Protein Coding	44	GC03P179562	9.43012	https://www.genecards.org/cgi-bin/carddisp.pl?gene=ACTL6A
ARFGAP1	ADP Ribosylation Factor GTPase Activating Protein 1	Protein Coding	44	GC20P063272	9.42417	https://www.genecards.org/cgi-bin/carddisp.pl?gene=ARFGAP1
NOX4	NADPH Oxidase 4	Protein Coding	47	GC11M089324	9.4193	https://www.genecards.org/cgi-bin/carddisp.pl?gene=NOX4
HDAC3	Histone Deacetylase 3	Protein Coding	51	GC05M141583	9.4181	https://www.genecards.org/cgi-bin/carddisp.pl?gene=HDAC3
LIG4	DNA Ligase 4	Protein Coding	50	GC13M108207	9.41584	https://www.genecards.org/cgi-bin/carddisp.pl?gene=LIG4
ITPA	Inosine Triphosphatase	Protein Coding	48	GC20P004390	9.41467	https://www.genecards.org/cgi-bin/carddisp.pl?gene=ITPA
PLEKHG1	Pleckstrin Homology And RhoGEF Domain Containing G1	Protein Coding	37	GC06P150599	9.41014	https://www.genecards.org/cgi-bin/carddisp.pl?gene=PLEKHG1
AK1	Adenylate Kinase 1	Protein Coding	48	GC09M127866	9.39476	https://www.genecards.org/cgi-bin/carddisp.pl?gene=AK1
LGALS1	Galectin 1	Protein Coding	45	GC22P037675	9.38712	https://www.genecards.org/cgi-bin/carddisp.pl?gene=LGALS1
RYR1	Ryanodine Receptor 1	Protein Coding	50	GC19P069701	9.37954	https://www.genecards.org/cgi-bin/carddisp.pl?gene=RYR1
TUBA1A	Tubulin Alpha 1a	Protein Coding	52	GC12M049184	9.37213	https://www.genecards.org/cgi-bin/carddisp.pl?gene=TUBA1A
HTATSF1	HIV-1 Tat Specific Factor 1	Protein Coding	39	GC0XP136497	9.36838	https://www.genecards.org/cgi-bin/carddisp.pl?gene=HTATSF1
COL3A1	Collagen Type III Alpha 1 Chain	Protein Coding	50	GC02P188974	9.3649	https://www.genecards.org/cgi-bin/carddisp.pl?gene=COL3A1
CGA	Glycoprotein Hormones, Alpha Polypeptide	Protein Coding	47	GC06M087085	9.36244	https://www.genecards.org/cgi-bin/carddisp.pl?gene=CGA
GAB2	GRB2 Associated Binding Protein 2	Protein Coding	45	GC11M078215	9.34167	https://www.genecards.org/cgi-bin/carddisp.pl?gene=GAB2
CYP2A6	Cytochrome P450 Family 2 Subfamily A Member 6	Protein Coding	50	GC19M040843	9.33882	https://www.genecards.org/cgi-bin/carddisp.pl?gene=CYP2A6
C5	Complement C5	Protein Coding	49	GC09M120933	9.33687	https://www.genecards.org/cgi-bin/carddisp.pl?gene=C5
KLF12	KLF Transcription Factor 12	Protein Coding	40	GC13M073686	9.33404	https://www.genecards.org/cgi-bin/carddisp.pl?gene=KLF12
ATP2A2	ATPase Sarcoplasmic/Endoplasmic Reticulum Ca2+ Transporting 2	Protein Coding	54	GC12P110280	9.33397	https://www.genecards.org/cgi-bin/carddisp.pl?gene=ATP2A2
MSLN	Mesothelin	Protein Coding	45	GC16P012620	9.3335	https://www.genecards.org/cgi-bin/carddisp.pl?gene=MSLN
ABCC1	ATP Binding Cassette Subfamily C Member 1	Protein Coding	52	GC16P015949	9.33324	https://www.genecards.org/cgi-bin/carddisp.pl?gene=ABCC1
EIF3M	Eukaryotic Translation Initiation Factor 3 Subunit M	Protein Coding	41	GC11P032595	9.33128	https://www.genecards.org/cgi-bin/carddisp.pl?gene=EIF3M
ACVR1	Activin A Receptor Type 1	Protein Coding	54	GC02M157736	9.32906	https://www.genecards.org/cgi-bin/carddisp.pl?gene=ACVR1
GGT1	Gamma-Glutamyltransferase 1	Protein Coding	52	GC22P024583	9.32282	https://www.genecards.org/cgi-bin/carddisp.pl?gene=GGT1
PRKCE	Protein Kinase C Epsilon	Protein Coding	51	GC02P045651	9.31402	https://www.genecards.org/cgi-bin/carddisp.pl?gene=PRKCE
WFS1	Wolframin ER Transmembrane Glycoprotein	Protein Coding	49	GC04P006260	9.31392	https://www.genecards.org/cgi-bin/carddisp.pl?gene=WFS1
LAMTOR2	Late Endosomal/Lysosomal Adaptor, MAPK And MTOR Activator 2	Protein Coding	43	GC01P156054	9.31075	https://www.genecards.org/cgi-bin/carddisp.pl?gene=LAMTOR2
MAPK7	Mitogen-Activated Protein Kinase 7	Protein Coding	50	GC17P057561	9.30866	https://www.genecards.org/cgi-bin/carddisp.pl?gene=MAPK7
CD80	CD80 Molecule	Protein Coding	48	GC03M119524	9.30353	https://www.genecards.org/cgi-bin/carddisp.pl?gene=CD80
CHP1	Calcineurin Like EF-Hand Protein 1	Protein Coding	41	GC15P041230	9.30152	https://www.genecards.org/cgi-bin/carddisp.pl?gene=CHP1
ARL1	ADP Ribosylation Factor Like GTPase 1	Protein Coding	42	GC12M101393	9.3014	https://www.genecards.org/cgi-bin/carddisp.pl?gene=ARL1
FTO	FTO Alpha-Ketoglutarate Dependent Dioxygenase	Protein Coding	48	GC16P053853	9.29804	https://www.genecards.org/cgi-bin/carddisp.pl?gene=FTO
ZBTB7A	Zinc Finger And BTB Domain Containing 7A	Protein Coding	40	GC19M006067	9.29328	https://www.genecards.org/cgi-bin/carddisp.pl?gene=ZBTB7A
MAP3K5	Mitogen-Activated Protein Kinase Kinase Kinase 5	Protein Coding	50	GC06M136557	9.2797	https://www.genecards.org/cgi-bin/carddisp.pl?gene=MAP3K5
LAMTOR3	Late Endosomal/Lysosomal Adaptor, MAPK And MTOR Activator 3	Protein Coding	41	GC04M099878	9.27395	https://www.genecards.org/cgi-bin/carddisp.pl?gene=LAMTOR3
TCF20	Transcription Factor 20	Protein Coding	41	GC22M042160	9.27328	https://www.genecards.org/cgi-bin/carddisp.pl?gene=TCF20
ZFHX3	Zinc Finger Homeobox 3	Protein Coding	44	GC16M072782	9.25819	https://www.genecards.org/cgi-bin/carddisp.pl?gene=ZFHX3
CSTF1	Cleavage Stimulation Factor Subunit 1	Protein Coding	41	GC20P056392	9.24712	https://www.genecards.org/cgi-bin/carddisp.pl?gene=CSTF1
SLC19A1	Solute Carrier Family 19 Member 1	Protein Coding	48	GC21M045493	9.23106	https://www.genecards.org/cgi-bin/carddisp.pl?gene=SLC19A1
ZAP70	Zeta Chain Of T Cell Receptor Associated Protein Kinase 70	Protein Coding	54	GC02P097761	9.22441	https://www.genecards.org/cgi-bin/carddisp.pl?gene=ZAP70
ITGA6	Integrin Subunit Alpha 6	Protein Coding	52	GC02P172427	9.21863	https://www.genecards.org/cgi-bin/carddisp.pl?gene=ITGA6
PCSK9	Proprotein Convertase Subtilisin/Kexin Type 9	Protein Coding	54	GC01P055039	9.21215	https://www.genecards.org/cgi-bin/carddisp.pl?gene=PCSK9
BACH1	BTB Domain And CNC Homolog 1	Protein Coding	44	GC21P029194	9.21008	https://www.genecards.org/cgi-bin/carddisp.pl?gene=BACH1
MLST8	MTOR Associated Protein, LST8 Homolog	Protein Coding	45	GC16P002204	9.20897	https://www.genecards.org/cgi-bin/carddisp.pl?gene=MLST8
OBSCN	Obscurin, Cytoskeletal Calmodulin And Titin-Interacting RhoGEF	Protein Coding	42	GC01P228208	9.20732	https://www.genecards.org/cgi-bin/carddisp.pl?gene=OBSCN
SMARCC1	SWI/SNF Related, Matrix Associated, Actin Dependent Regulator Of Chromatin Subfamily C Member 1	Protein Coding	45	GC03M047585	9.20635	https://www.genecards.org/cgi-bin/carddisp.pl?gene=SMARCC1
BCL2L11	BCL2 Like 11	Protein Coding	47	GC02P111119	9.20578	https://www.genecards.org/cgi-bin/carddisp.pl?gene=BCL2L11
MKI67	Marker Of Proliferation Ki-67	Protein Coding	47	GC10M128096	9.20272	https://www.genecards.org/cgi-bin/carddisp.pl?gene=MKI67
HBB-LCR	Beta-Globin Locus Control Region	Biological Region	6	GC11P005420	9.19847	https://www.genecards.org/cgi-bin/carddisp.pl?gene=HBB-LCR
SRSF4	Serine And Arginine Rich Splicing Factor 4	Protein Coding	42	GC01M029147	9.19816	https://www.genecards.org/cgi-bin/carddisp.pl?gene=SRSF4
FADD	Fas Associated Via Death Domain	Protein Coding	48	GC11P070203	9.19591	https://www.genecards.org/cgi-bin/carddisp.pl?gene=FADD
GTF3C5	General Transcription Factor IIIC Subunit 5	Protein Coding	38	GC09P133030	9.19445	https://www.genecards.org/cgi-bin/carddisp.pl?gene=GTF3C5
FANCD2	FA Complementation Group D2	Protein Coding	48	GC03P010026	9.19344	https://www.genecards.org/cgi-bin/carddisp.pl?gene=FANCD2
KCNQ1	Potassium Voltage-Gated Channel Subfamily Q Member 1	Protein Coding	52	GC11P002444	9.19232	https://www.genecards.org/cgi-bin/carddisp.pl?gene=KCNQ1
TFB1M	Transcription Factor B1, Mitochondrial	Protein Coding	44	GC06M155247	9.18713	https://www.genecards.org/cgi-bin/carddisp.pl?gene=TFB1M
RAB7A	RAB7A, Member RAS Oncogene Family	Protein Coding	50	GC03P134584	9.18337	https://www.genecards.org/cgi-bin/carddisp.pl?gene=RAB7A
FIBP	FGF1 Intracellular Binding Protein	Protein Coding	44	GC11M097088	9.17575	https://www.genecards.org/cgi-bin/carddisp.pl?gene=FIBP
PLOD1	Procollagen-Lysine,2-Oxoglutarate 5-Dioxygenase 1	Protein Coding	47	GC01P011934	9.17466	https://www.genecards.org/cgi-bin/carddisp.pl?gene=PLOD1
CXCR1	C-X-C Motif Chemokine Receptor 1	Protein Coding	48	GC02M218162	9.17238	https://www.genecards.org/cgi-bin/carddisp.pl?gene=CXCR1
YWHAE	Tyrosine 3-Monooxygenase/Tryptophan 5-Monooxygenase Activation Protein Epsilon	Protein Coding	52	GC17M004893	9.16977	https://www.genecards.org/cgi-bin/carddisp.pl?gene=YWHAE
MC1R	Melanocortin 1 Receptor	Protein Coding	50	GC16P089912	9.16933	https://www.genecards.org/cgi-bin/carddisp.pl?gene=MC1R
FCGR3A	Fc Gamma Receptor IIIa	Protein Coding	49	GC01M161541	9.16809	https://www.genecards.org/cgi-bin/carddisp.pl?gene=FCGR3A
ADRA2A	Adrenoceptor Alpha 2A	Protein Coding	48	GC10P111077	9.16451	https://www.genecards.org/cgi-bin/carddisp.pl?gene=ADRA2A
TYK2	Tyrosine Kinase 2	Protein Coding	55	GC19M010350	9.16385	https://www.genecards.org/cgi-bin/carddisp.pl?gene=TYK2
LGALS3	Galectin 3	Protein Coding	48	GC14P055124	9.16144	https://www.genecards.org/cgi-bin/carddisp.pl?gene=LGALS3
IDH1	Isocitrate Dehydrogenase (NADP(+)) 1	Protein Coding	56	GC02M208236	9.15767	https://www.genecards.org/cgi-bin/carddisp.pl?gene=IDH1
NCOR1	Nuclear Receptor Corepressor 1	Protein Coding	47	GC17M016029	9.15576	https://www.genecards.org/cgi-bin/carddisp.pl?gene=NCOR1
SLC4A1AP	Solute Carrier Family 4 Member 1 Adaptor Protein	Protein Coding	37	GC02P027663	9.14532	https://www.genecards.org/cgi-bin/carddisp.pl?gene=SLC4A1AP
H19	H19 Imprinted Maternally Expressed Transcript	RNA Gene	30	GC11M001995	9.14162	https://www.genecards.org/cgi-bin/carddisp.pl?gene=H19
TFAP2D	Transcription Factor AP-2 Delta	Protein Coding	38	GC06P050713	9.141	https://www.genecards.org/cgi-bin/carddisp.pl?gene=TFAP2D
BUD23	BUD23 RRNA Methyltransferase And Ribosome Maturation Factor	Protein Coding	40	GC07P075790	9.13846	https://www.genecards.org/cgi-bin/carddisp.pl?gene=BUD23
USO1	USO1 Vesicle Transport Factor	Protein Coding	40	GC04P075724	9.13098	https://www.genecards.org/cgi-bin/carddisp.pl?gene=USO1
PRKDC	Protein Kinase, DNA-Activated, Catalytic Subunit	Protein Coding	53	GC08M047773	9.12605	https://www.genecards.org/cgi-bin/carddisp.pl?gene=PRKDC
TRH	Thyrotropin Releasing Hormone	Protein Coding	44	GC03P129974	9.12291	https://www.genecards.org/cgi-bin/carddisp.pl?gene=TRH
ERF	ETS2 Repressor Factor	Protein Coding	44	GC19M042247	9.11534	https://www.genecards.org/cgi-bin/carddisp.pl?gene=ERF
MAP3K1	Mitogen-Activated Protein Kinase Kinase Kinase 1	Protein Coding	52	GC05P056815	9.09006	https://www.genecards.org/cgi-bin/carddisp.pl?gene=MAP3K1
FUS	FUS RNA Binding Protein	Protein Coding	47	GC16P031180	9.08981	https://www.genecards.org/cgi-bin/carddisp.pl?gene=FUS
SMARCA2	SWI/SNF Related, Matrix Associated, Actin Dependent Regulator Of Chromatin, Subfamily A, Member 2	Protein Coding	52	GC09P001980	9.08652	https://www.genecards.org/cgi-bin/carddisp.pl?gene=SMARCA2
C5AR1	Complement C5a Receptor 1	Protein Coding	47	GC19P047290	9.08224	https://www.genecards.org/cgi-bin/carddisp.pl?gene=C5AR1
SPIB	Spi-B Transcription Factor	Protein Coding	41	GC19P050418	9.06708	https://www.genecards.org/cgi-bin/carddisp.pl?gene=SPIB
GRM1	Glutamate Metabotropic Receptor 1	Protein Coding	53	GC06P145973	9.0646	https://www.genecards.org/cgi-bin/carddisp.pl?gene=GRM1
COPS5	COP9 Signalosome Subunit 5	Protein Coding	44	GC08M067043	9.06229	https://www.genecards.org/cgi-bin/carddisp.pl?gene=COPS5
PLEKHG3	Pleckstrin Homology And RhoGEF Domain Containing G3	Protein Coding	37	GC14P064703	9.05665	https://www.genecards.org/cgi-bin/carddisp.pl?gene=PLEKHG3
POLR1C	RNA Polymerase I And III Subunit C	Protein Coding	47	GC06P087985	9.05337	https://www.genecards.org/cgi-bin/carddisp.pl?gene=POLR1C
HCK	HCK Proto-Oncogene, Src Family Tyrosine Kinase	Protein Coding	51	GC20P032052	9.05122	https://www.genecards.org/cgi-bin/carddisp.pl?gene=HCK
MIR143	MicroRNA 143	RNA Gene	26	GC05P149410	9.04405	https://www.genecards.org/cgi-bin/carddisp.pl?gene=MIR143
EPHB2	EPH Receptor B2	Protein Coding	55	GC01P022710	9.04365	https://www.genecards.org/cgi-bin/carddisp.pl?gene=EPHB2
RAB3GAP1	RAB3 GTPase Activating Protein Catalytic Subunit 1	Protein Coding	44	GC02P135052	9.04229	https://www.genecards.org/cgi-bin/carddisp.pl?gene=RAB3GAP1
KCNH2	Potassium Voltage-Gated Channel Subfamily H Member 2	Protein Coding	53	GC07M150944	9.04169	https://www.genecards.org/cgi-bin/carddisp.pl?gene=KCNH2
DNMT3B	DNA Methyltransferase 3 Beta	Protein Coding	53	GC20P032762	9.03397	https://www.genecards.org/cgi-bin/carddisp.pl?gene=DNMT3B
CXCL1	C-X-C Motif Chemokine Ligand 1	Protein Coding	45	GC04P073869	9.0296	https://www.genecards.org/cgi-bin/carddisp.pl?gene=CXCL1
BDKRB2	Bradykinin Receptor B2	Protein Coding	48	GC14P096205	9.02236	https://www.genecards.org/cgi-bin/carddisp.pl?gene=BDKRB2
BSG	Basigin (Ok Blood Group)	Protein Coding	47	GC19P000571	9.02223	https://www.genecards.org/cgi-bin/carddisp.pl?gene=BSG
HSP90AB1	Heat Shock Protein 90 Alpha Family Class B Member 1	Protein Coding	50	GC06P044246	9.01215	https://www.genecards.org/cgi-bin/carddisp.pl?gene=HSP90AB1
HSPB1	Heat Shock Protein Family B (Small) Member 1	Protein Coding	54	GC07P076302	9.01008	https://www.genecards.org/cgi-bin/carddisp.pl?gene=HSPB1
PDE4B	Phosphodiesterase 4B	Protein Coding	47	GC01P065792	9.00405	https://www.genecards.org/cgi-bin/carddisp.pl?gene=PDE4B
FGD3	FYVE, RhoGEF And PH Domain Containing 3	Protein Coding	41	GC09P092947	9.00202	https://www.genecards.org/cgi-bin/carddisp.pl?gene=FGD3
DEAF1	DEAF1 Transcription Factor	Protein Coding	41	GC11M000644	8.99322	https://www.genecards.org/cgi-bin/carddisp.pl?gene=DEAF1
EZH2	Enhancer Of Zeste 2 Polycomb Repressive Complex 2 Subunit	Protein Coding	56	GC07M148807	8.99065	https://www.genecards.org/cgi-bin/carddisp.pl?gene=EZH2
PDPK1	3-Phosphoinositide Dependent Protein Kinase 1	Protein Coding	51	GC16P002537	8.99013	https://www.genecards.org/cgi-bin/carddisp.pl?gene=PDPK1
CLTC	Clathrin Heavy Chain	Protein Coding	48	GC17P059619	8.98466	https://www.genecards.org/cgi-bin/carddisp.pl?gene=CLTC
GTF3C4	General Transcription Factor IIIC Subunit 4	Protein Coding	41	GC09P132671	8.98442	https://www.genecards.org/cgi-bin/carddisp.pl?gene=GTF3C4
HHEX	Hematopoietically Expressed Homeobox	Protein Coding	41	GC10P092689	8.97914	https://www.genecards.org/cgi-bin/carddisp.pl?gene=HHEX
FAF1	Fas Associated Factor 1	Protein Coding	44	GC01M050439	8.97871	https://www.genecards.org/cgi-bin/carddisp.pl?gene=FAF1
IFNA2	Interferon Alpha 2	Protein Coding	45	GC09M021384	8.97558	https://www.genecards.org/cgi-bin/carddisp.pl?gene=IFNA2
RAD51C	RAD51 Paralog C	Protein Coding	46	GC17P058692	8.97376	https://www.genecards.org/cgi-bin/carddisp.pl?gene=RAD51C
HTRA1	HtrA Serine Peptidase 1	Protein Coding	48	GC10P122461	8.97268	https://www.genecards.org/cgi-bin/carddisp.pl?gene=HTRA1
SAMHD1	SAM And HD Domain Containing Deoxynucleoside Triphosphate Triphosphohydrolase 1	Protein Coding	45	GC20M036890	8.97261	https://www.genecards.org/cgi-bin/carddisp.pl?gene=SAMHD1
CDH2	Cadherin 2	Protein Coding	55	GC18M027950	8.97164	https://www.genecards.org/cgi-bin/carddisp.pl?gene=CDH2
PTH	Parathyroid Hormone	Protein Coding	48	GC11M013492	8.96191	https://www.genecards.org/cgi-bin/carddisp.pl?gene=PTH
TBX3	T-Box Transcription Factor 3	Protein Coding	45	GC12M114670	8.94889	https://www.genecards.org/cgi-bin/carddisp.pl?gene=TBX3
SLC22A4	Solute Carrier Family 22 Member 4	Protein Coding	48	GC05P132294	8.94857	https://www.genecards.org/cgi-bin/carddisp.pl?gene=SLC22A4
PAFAH1B3	Platelet Activating Factor Acetylhydrolase 1b Catalytic Subunit 3	Protein Coding	42	GC19M042297	8.94821	https://www.genecards.org/cgi-bin/carddisp.pl?gene=PAFAH1B3
RAB1B	RAB1B, Member RAS Oncogene Family	Protein Coding	43	GC11P070500	8.94268	https://www.genecards.org/cgi-bin/carddisp.pl?gene=RAB1B
PTPRC	Protein Tyrosine Phosphatase Receptor Type C	Protein Coding	54	GC01P198607	8.94217	https://www.genecards.org/cgi-bin/carddisp.pl?gene=PTPRC
LIG3	DNA Ligase 3	Protein Coding	48	GC17P034980	8.94107	https://www.genecards.org/cgi-bin/carddisp.pl?gene=LIG3
HTR2C	5-Hydroxytryptamine Receptor 2C	Protein Coding	48	GC0XP114584	8.94034	https://www.genecards.org/cgi-bin/carddisp.pl?gene=HTR2C
SATB2	SATB Homeobox 2	Protein Coding	45	GC02M199269	8.93402	https://www.genecards.org/cgi-bin/carddisp.pl?gene=SATB2
UBE4B	Ubiquitination Factor E4B	Protein Coding	44	GC01P010032	8.93369	https://www.genecards.org/cgi-bin/carddisp.pl?gene=UBE4B
UCP1	Uncoupling Protein 1	Protein Coding	45	GC04M140559	8.93295	https://www.genecards.org/cgi-bin/carddisp.pl?gene=UCP1
AXIN1	Axin 1	Protein Coding	48	GC16M000287	8.9261	https://www.genecards.org/cgi-bin/carddisp.pl?gene=AXIN1
LMNA	Lamin A/C	Protein Coding	51	GC01P156082	8.92582	https://www.genecards.org/cgi-bin/carddisp.pl?gene=LMNA
ENTPD1	Ectonucleoside Triphosphate Diphosphohydrolase 1	Protein Coding	52	GC10P095711	8.92468	https://www.genecards.org/cgi-bin/carddisp.pl?gene=ENTPD1
CALM1	Calmodulin 1	Protein Coding	48	GC14P090396	8.92019	https://www.genecards.org/cgi-bin/carddisp.pl?gene=CALM1
POLI	DNA Polymerase Iota	Protein Coding	44	GC18P054274	8.91629	https://www.genecards.org/cgi-bin/carddisp.pl?gene=POLI
EPHA4	EPH Receptor A4	Protein Coding	54	GC02M221418	8.91238	https://www.genecards.org/cgi-bin/carddisp.pl?gene=EPHA4
RORA	RAR Related Orphan Receptor A	Protein Coding	50	GC15M060488	8.9072	https://www.genecards.org/cgi-bin/carddisp.pl?gene=RORA
ARHGAP35	Rho GTPase Activating Protein 35	Protein Coding	41	GC19P046860	8.89548	https://www.genecards.org/cgi-bin/carddisp.pl?gene=ARHGAP35
CP	Ceruloplasmin	Protein Coding	51	GC03M149162	8.89232	https://www.genecards.org/cgi-bin/carddisp.pl?gene=CP
DHX9	DExH-Box Helicase 9	Protein Coding	44	GC01P182839	8.88997	https://www.genecards.org/cgi-bin/carddisp.pl?gene=DHX9
NFIL3	Nuclear Factor, Interleukin 3 Regulated	Protein Coding	42	GC09M091409	8.8873	https://www.genecards.org/cgi-bin/carddisp.pl?gene=NFIL3
SAR1B	Secretion Associated Ras Related GTPase 1B	Protein Coding	45	GC05M134601	8.88719	https://www.genecards.org/cgi-bin/carddisp.pl?gene=SAR1B
FOXL2	Forkhead Box L2	Protein Coding	43	GC03M138944	8.8866	https://www.genecards.org/cgi-bin/carddisp.pl?gene=FOXL2
POSTN	Periostin	Protein Coding	46	GC13M037562	8.88606	https://www.genecards.org/cgi-bin/carddisp.pl?gene=POSTN
CXCR2	C-X-C Motif Chemokine Receptor 2	Protein Coding	52	GC02P218125	8.8834	https://www.genecards.org/cgi-bin/carddisp.pl?gene=CXCR2
SCN1A	Sodium Voltage-Gated Channel Alpha Subunit 1	Protein Coding	51	GC02M165989	8.88334	https://www.genecards.org/cgi-bin/carddisp.pl?gene=SCN1A
ELOA	Elongin A	Protein Coding	40	GC01P024666	8.88058	https://www.genecards.org/cgi-bin/carddisp.pl?gene=ELOA
RECQL	RecQ Like Helicase	Protein Coding	44	GC12M021468	8.8734	https://www.genecards.org/cgi-bin/carddisp.pl?gene=RECQL
KPNB1	Karyopherin Subunit Beta 1	Protein Coding	46	GC17P047649	8.87323	https://www.genecards.org/cgi-bin/carddisp.pl?gene=KPNB1
PLCB1	Phospholipase C Beta 1	Protein Coding	50	GC20P008061	8.8724	https://www.genecards.org/cgi-bin/carddisp.pl?gene=PLCB1
IQGAP1	IQ Motif Containing GTPase Activating Protein 1	Protein Coding	46	GC15P090388	8.86946	https://www.genecards.org/cgi-bin/carddisp.pl?gene=IQGAP1
DMD	Dystrophin	Protein Coding	48	GC0XM031097	8.8686	https://www.genecards.org/cgi-bin/carddisp.pl?gene=DMD
ATXN2	Ataxin 2	Protein Coding	45	GC12M111443	8.86779	https://www.genecards.org/cgi-bin/carddisp.pl?gene=ATXN2
CDK5	Cyclin Dependent Kinase 5	Protein Coding	55	GC07M151053	8.86777	https://www.genecards.org/cgi-bin/carddisp.pl?gene=CDK5
CSTF3	Cleavage Stimulation Factor Subunit 3	Protein Coding	41	GC11M033077	8.86336	https://www.genecards.org/cgi-bin/carddisp.pl?gene=CSTF3
SLPI	Secretory Leukocyte Peptidase Inhibitor	Protein Coding	42	GC20M045252	8.8537	https://www.genecards.org/cgi-bin/carddisp.pl?gene=SLPI
THRA	Thyroid Hormone Receptor Alpha	Protein Coding	50	GC17P040058	8.84937	https://www.genecards.org/cgi-bin/carddisp.pl?gene=THRA
GFRA2	GDNF Family Receptor Alpha 2	Protein Coding	46	GC08M021690	8.84825	https://www.genecards.org/cgi-bin/carddisp.pl?gene=GFRA2
USP14	Ubiquitin Specific Peptidase 14	Protein Coding	47	GC18P000158	8.83977	https://www.genecards.org/cgi-bin/carddisp.pl?gene=USP14
TUBA1B	Tubulin Alpha 1b	Protein Coding	46	GC12M049127	8.83896	https://www.genecards.org/cgi-bin/carddisp.pl?gene=TUBA1B
MRTFA	Myocardin Related Transcription Factor A	Protein Coding	43	GC22M060093	8.83851	https://www.genecards.org/cgi-bin/carddisp.pl?gene=MRTFA
DAB2	DAB Adaptor Protein 2	Protein Coding	44	GC05M039371	8.83604	https://www.genecards.org/cgi-bin/carddisp.pl?gene=DAB2
FBXW7	F-Box And WD Repeat Domain Containing 7	Protein Coding	46	GC04M152321	8.83381	https://www.genecards.org/cgi-bin/carddisp.pl?gene=FBXW7
PGM1	Phosphoglucomutase 1	Protein Coding	51	GC01P063593	8.8247	https://www.genecards.org/cgi-bin/carddisp.pl?gene=PGM1
RICTOR	RPTOR Independent Companion Of MTOR Complex 2	Protein Coding	46	GC05M038937	8.82208	https://www.genecards.org/cgi-bin/carddisp.pl?gene=RICTOR
PROCR	Protein C Receptor	Protein Coding	44	GC20P035171	8.82117	https://www.genecards.org/cgi-bin/carddisp.pl?gene=PROCR
PCK2	Phosphoenolpyruvate Carboxykinase 2, Mitochondrial	Protein Coding	49	GC14P024094	8.81863	https://www.genecards.org/cgi-bin/carddisp.pl?gene=PCK2
UMOD	Uromodulin	Protein Coding	45	GC16M020344	8.81612	https://www.genecards.org/cgi-bin/carddisp.pl?gene=UMOD
RFX6	Regulatory Factor X6	Protein Coding	40	GC06P116877	8.81587	https://www.genecards.org/cgi-bin/carddisp.pl?gene=RFX6
UCP3	Uncoupling Protein 3	Protein Coding	45	GC11M074000	8.8052	https://www.genecards.org/cgi-bin/carddisp.pl?gene=UCP3
EPS8L1	EPS8 Like 1	Protein Coding	40	GC19P070478	8.80375	https://www.genecards.org/cgi-bin/carddisp.pl?gene=EPS8L1
INSL3	Insulin Like 3	Protein Coding	42	GC19M017816	8.79894	https://www.genecards.org/cgi-bin/carddisp.pl?gene=INSL3
PDCD1	Programmed Cell Death 1	Protein Coding	50	GC02M241849	8.78645	https://www.genecards.org/cgi-bin/carddisp.pl?gene=PDCD1
XPO1	Exportin 1	Protein Coding	51	GC02M061445	8.78409	https://www.genecards.org/cgi-bin/carddisp.pl?gene=XPO1
CTSG	Cathepsin G	Protein Coding	48	GC14M024573	8.78206	https://www.genecards.org/cgi-bin/carddisp.pl?gene=CTSG
GRB10	Growth Factor Receptor Bound Protein 10	Protein Coding	44	GC07M050590	8.78033	https://www.genecards.org/cgi-bin/carddisp.pl?gene=GRB10
RAB5B	RAB5B, Member RAS Oncogene Family	Protein Coding	44	GC12P055973	8.77882	https://www.genecards.org/cgi-bin/carddisp.pl?gene=RAB5B
WAS	WASP Actin Nucleation Promoting Factor	Protein Coding	50	GC0XP048676	8.77642	https://www.genecards.org/cgi-bin/carddisp.pl?gene=WAS
BACH2	BTB Domain And CNC Homolog 2	Protein Coding	45	GC06M089926	8.77532	https://www.genecards.org/cgi-bin/carddisp.pl?gene=BACH2
LCAT	Lecithin-Cholesterol Acyltransferase	Protein Coding	50	GC16M067939	8.77096	https://www.genecards.org/cgi-bin/carddisp.pl?gene=LCAT
SPRED2	Sprouty Related EVH1 Domain Containing 2	Protein Coding	44	GC02M065307	8.7689	https://www.genecards.org/cgi-bin/carddisp.pl?gene=SPRED2
NELFE	Negative Elongation Factor Complex Member E	Protein Coding	38	GC06M031952	8.76485	https://www.genecards.org/cgi-bin/carddisp.pl?gene=NELFE
NRTN	Neurturin	Protein Coding	44	GC19P005805	8.76086	https://www.genecards.org/cgi-bin/carddisp.pl?gene=NRTN
TJP1	Tight Junction Protein 1	Protein Coding	46	GC15M029699	8.75104	https://www.genecards.org/cgi-bin/carddisp.pl?gene=TJP1
F2RL2	Coagulation Factor II Thrombin Receptor Like 2	Protein Coding	46	GC05M076615	8.7477	https://www.genecards.org/cgi-bin/carddisp.pl?gene=F2RL2
NDUFAF2	NADH:Ubiquinone Oxidoreductase Complex Assembly Factor 2	Protein Coding	43	GC05P060945	8.73965	https://www.genecards.org/cgi-bin/carddisp.pl?gene=NDUFAF2
CTNNA1	Catenin Alpha 1	Protein Coding	48	GC05P138613	8.73891	https://www.genecards.org/cgi-bin/carddisp.pl?gene=CTNNA1
CUX1	Cut Like Homeobox 1	Protein Coding	46	GC07P101815	8.73772	https://www.genecards.org/cgi-bin/carddisp.pl?gene=CUX1
CCND3	Cyclin D3	Protein Coding	49	GC06M041934	8.73301	https://www.genecards.org/cgi-bin/carddisp.pl?gene=CCND3
PTPRJ	Protein Tyrosine Phosphatase Receptor Type J	Protein Coding	51	GC11P048002	8.69963	https://www.genecards.org/cgi-bin/carddisp.pl?gene=PTPRJ
CHRM2	Cholinergic Receptor Muscarinic 2	Protein Coding	51	GC07P136868	8.69557	https://www.genecards.org/cgi-bin/carddisp.pl?gene=CHRM2
RBPJ	Recombination Signal Binding Protein For Immunoglobulin Kappa J Region	Protein Coding	49	GC04P026105	8.69309	https://www.genecards.org/cgi-bin/carddisp.pl?gene=RBPJ
EPS8L2	EPS8 Like 2	Protein Coding	43	GC11P000694	8.68696	https://www.genecards.org/cgi-bin/carddisp.pl?gene=EPS8L2
HDAC5	Histone Deacetylase 5	Protein Coding	51	GC17M044076	8.68647	https://www.genecards.org/cgi-bin/carddisp.pl?gene=HDAC5
TAB1	TGF-Beta Activated Kinase 1 (MAP3K7) Binding Protein 1	Protein Coding	45	GC22P041781	8.68584	https://www.genecards.org/cgi-bin/carddisp.pl?gene=TAB1
SCGB1A1	Secretoglobin Family 1A Member 1	Protein Coding	43	GC11P062405	8.68303	https://www.genecards.org/cgi-bin/carddisp.pl?gene=SCGB1A1
ST3GAL4	ST3 Beta-Galactoside Alpha-2,3-Sialyltransferase 4	Protein Coding	45	GC11P126355	8.66746	https://www.genecards.org/cgi-bin/carddisp.pl?gene=ST3GAL4
PLCG2	Phospholipase C Gamma 2	Protein Coding	54	GC16P081773	8.66734	https://www.genecards.org/cgi-bin/carddisp.pl?gene=PLCG2
JAG1	Jagged Canonical Notch Ligand 1	Protein Coding	54	GC20M010637	8.66711	https://www.genecards.org/cgi-bin/carddisp.pl?gene=JAG1
RBM8A	RNA Binding Motif Protein 8A	Protein Coding	43	GC01M145921	8.66236	https://www.genecards.org/cgi-bin/carddisp.pl?gene=RBM8A
SLC2A4RG	SLC2A4 Regulator	Protein Coding	39	GC20P063739	8.66026	https://www.genecards.org/cgi-bin/carddisp.pl?gene=SLC2A4RG
SLCO1B1	Solute Carrier Organic Anion Transporter Family Member 1B1	Protein Coding	51	GC12P022777	8.65563	https://www.genecards.org/cgi-bin/carddisp.pl?gene=SLCO1B1
DUSP19	Dual Specificity Phosphatase 19	Protein Coding	40	GC02P183078	8.65337	https://www.genecards.org/cgi-bin/carddisp.pl?gene=DUSP19
SKP1	S-Phase Kinase Associated Protein 1	Protein Coding	47	GC05M134148	8.64777	https://www.genecards.org/cgi-bin/carddisp.pl?gene=SKP1
SF1	Splicing Factor 1	Protein Coding	43	GC11M064764	8.64359	https://www.genecards.org/cgi-bin/carddisp.pl?gene=SF1
ATP5PF	ATP Synthase Peripheral Stalk Subunit F6	Protein Coding	41	GC21M025909	8.63605	https://www.genecards.org/cgi-bin/carddisp.pl?gene=ATP5PF
PTCH1	Patched 1	Protein Coding	52	GC09M095442	8.63365	https://www.genecards.org/cgi-bin/carddisp.pl?gene=PTCH1
MAP2K2	Mitogen-Activated Protein Kinase Kinase 2	Protein Coding	56	GC19M004090	8.63163	https://www.genecards.org/cgi-bin/carddisp.pl?gene=MAP2K2
SF3B6	Splicing Factor 3b Subunit 6	Protein Coding	38	GC02M024067	8.63038	https://www.genecards.org/cgi-bin/carddisp.pl?gene=SF3B6
NCAM1	Neural Cell Adhesion Molecule 1	Protein Coding	51	GC11P112961	8.63027	https://www.genecards.org/cgi-bin/carddisp.pl?gene=NCAM1
DNM3	Dynamin 3	Protein Coding	45	GC01P171861	8.63003	https://www.genecards.org/cgi-bin/carddisp.pl?gene=DNM3
PMP22	Peripheral Myelin Protein 22	Protein Coding	48	GC17M015229	8.61793	https://www.genecards.org/cgi-bin/carddisp.pl?gene=PMP22
RHOC	Ras Homolog Family Member C	Protein Coding	44	GC01M112701	8.60472	https://www.genecards.org/cgi-bin/carddisp.pl?gene=RHOC
PITX1	Paired Like Homeodomain 1	Protein Coding	47	GC05M135027	8.60401	https://www.genecards.org/cgi-bin/carddisp.pl?gene=PITX1
MX1	MX Dynamin Like GTPase 1	Protein Coding	43	GC21P041420	8.60356	https://www.genecards.org/cgi-bin/carddisp.pl?gene=MX1
FOSL2	FOS Like 2, AP-1 Transcription Factor Subunit	Protein Coding	44	GC02P028392	8.60156	https://www.genecards.org/cgi-bin/carddisp.pl?gene=FOSL2
LDHA	Lactate Dehydrogenase A	Protein Coding	54	GC11P018394	8.58924	https://www.genecards.org/cgi-bin/carddisp.pl?gene=LDHA
RCBTB1	RCC1 And BTB Domain Containing Protein 1	Protein Coding	41	GC13M049531	8.58744	https://www.genecards.org/cgi-bin/carddisp.pl?gene=RCBTB1
VDAC1	Voltage Dependent Anion Channel 1	Protein Coding	49	GC05M133975	8.58067	https://www.genecards.org/cgi-bin/carddisp.pl?gene=VDAC1
OGFR	Opioid Growth Factor Receptor	Protein Coding	40	GC20P062804	8.57617	https://www.genecards.org/cgi-bin/carddisp.pl?gene=OGFR
PRPF3	Pre-MRNA Processing Factor 3	Protein Coding	45	GC01P150321	8.57411	https://www.genecards.org/cgi-bin/carddisp.pl?gene=PRPF3
RPS6KA1	Ribosomal Protein S6 Kinase A1	Protein Coding	53	GC01P026540	8.57382	https://www.genecards.org/cgi-bin/carddisp.pl?gene=RPS6KA1
FGD5	FYVE, RhoGEF And PH Domain Containing 5	Protein Coding	40	GC03P014810	8.57049	https://www.genecards.org/cgi-bin/carddisp.pl?gene=FGD5
RAB5C	RAB5C, Member RAS Oncogene Family	Protein Coding	43	GC17M042124	8.56805	https://www.genecards.org/cgi-bin/carddisp.pl?gene=RAB5C
NR2F1	Nuclear Receptor Subfamily 2 Group F Member 1	Protein Coding	47	GC05P093583	8.56271	https://www.genecards.org/cgi-bin/carddisp.pl?gene=NR2F1
GRM3	Glutamate Metabotropic Receptor 3	Protein Coding	49	GC07P086643	8.56125	https://www.genecards.org/cgi-bin/carddisp.pl?gene=GRM3
HBG2	Hemoglobin Subunit Gamma 2	Protein Coding	43	GC11M006683	8.55695	https://www.genecards.org/cgi-bin/carddisp.pl?gene=HBG2
H2AC18	H2A Clustered Histone 18	Protein Coding	30	GC01M152332	8.55489	https://www.genecards.org/cgi-bin/carddisp.pl?gene=H2AC18
RAB32	RAB32, Member RAS Oncogene Family	Protein Coding	40	GC06P146543	8.53963	https://www.genecards.org/cgi-bin/carddisp.pl?gene=RAB32
EIF4G3	Eukaryotic Translation Initiation Factor 4 Gamma 3	Protein Coding	44	GC01M020806	8.53271	https://www.genecards.org/cgi-bin/carddisp.pl?gene=EIF4G3
CA2	Carbonic Anhydrase 2	Protein Coding	55	GC08P085463	8.5309	https://www.genecards.org/cgi-bin/carddisp.pl?gene=CA2
TNFRSF19	TNF Receptor Superfamily Member 19	Protein Coding	43	GC13P023570	8.52858	https://www.genecards.org/cgi-bin/carddisp.pl?gene=TNFRSF19
SMARCC2	SWI/SNF Related, Matrix Associated, Actin Dependent Regulator Of Chromatin Subfamily C Member 2	Protein Coding	47	GC12M056939	8.52591	https://www.genecards.org/cgi-bin/carddisp.pl?gene=SMARCC2
MSH3	MutS Homolog 3	Protein Coding	46	GC05P080654	8.52463	https://www.genecards.org/cgi-bin/carddisp.pl?gene=MSH3
FBXO8	F-Box Protein 8	Protein Coding	39	GC04M174236	8.52153	https://www.genecards.org/cgi-bin/carddisp.pl?gene=FBXO8
S100A9	S100 Calcium Binding Protein A9	Protein Coding	46	GC01P153357	8.52151	https://www.genecards.org/cgi-bin/carddisp.pl?gene=S100A9
TAC1	Tachykinin Precursor 1	Protein Coding	44	GC07P097731	8.52013	https://www.genecards.org/cgi-bin/carddisp.pl?gene=TAC1
DNMT3A	DNA Methyltransferase 3 Alpha	Protein Coding	54	GC02M025228	8.5199	https://www.genecards.org/cgi-bin/carddisp.pl?gene=DNMT3A
SF3A2	Splicing Factor 3a Subunit 2	Protein Coding	40	GC19P002236	8.51678	https://www.genecards.org/cgi-bin/carddisp.pl?gene=SF3A2
RAC3	Rac Family Small GTPase 3	Protein Coding	47	GC17P082031	8.5159	https://www.genecards.org/cgi-bin/carddisp.pl?gene=RAC3
TRPS1	Transcriptional Repressor GATA Binding 1	Protein Coding	47	GC08M115408	8.5071	https://www.genecards.org/cgi-bin/carddisp.pl?gene=TRPS1
S100A8	S100 Calcium Binding Protein A8	Protein Coding	45	GC01M153391	8.50296	https://www.genecards.org/cgi-bin/carddisp.pl?gene=S100A8
PYCARD	PYD And CARD Domain Containing	Protein Coding	44	GC16M031201	8.50255	https://www.genecards.org/cgi-bin/carddisp.pl?gene=PYCARD
CTNNAL1	Catenin Alpha Like 1	Protein Coding	40	GC09M108942	8.49593	https://www.genecards.org/cgi-bin/carddisp.pl?gene=CTNNAL1
UMPS	Uridine Monophosphate Synthetase	Protein Coding	50	GC03P124730	8.49431	https://www.genecards.org/cgi-bin/carddisp.pl?gene=UMPS
DENND2B	DENN Domain Containing 2B	Protein Coding	37	GC11M008766	8.49279	https://www.genecards.org/cgi-bin/carddisp.pl?gene=DENND2B
YWHAZ	Tyrosine 3-Monooxygenase/Tryptophan 5-Monooxygenase Activation Protein Zeta	Protein Coding	48	GC08M100917	8.48706	https://www.genecards.org/cgi-bin/carddisp.pl?gene=YWHAZ
DFFB	DNA Fragmentation Factor Subunit Beta	Protein Coding	46	GC01P003857	8.47614	https://www.genecards.org/cgi-bin/carddisp.pl?gene=DFFB
EPOR	Erythropoietin Receptor	Protein Coding	52	GC19M011377	8.47483	https://www.genecards.org/cgi-bin/carddisp.pl?gene=EPOR
AMFR	Autocrine Motility Factor Receptor	Protein Coding	44	GC16M056361	8.47319	https://www.genecards.org/cgi-bin/carddisp.pl?gene=AMFR
MSN	Moesin	Protein Coding	50	GC0XP065588	8.47144	https://www.genecards.org/cgi-bin/carddisp.pl?gene=MSN
TAT	Tyrosine Aminotransferase	Protein Coding	48	GC16M071565	8.46863	https://www.genecards.org/cgi-bin/carddisp.pl?gene=TAT
PPP1CB	Protein Phosphatase 1 Catalytic Subunit Beta	Protein Coding	48	GC02P028752	8.46623	https://www.genecards.org/cgi-bin/carddisp.pl?gene=PPP1CB
TLR7	Toll Like Receptor 7	Protein Coding	50	GC0XP012867	8.45518	https://www.genecards.org/cgi-bin/carddisp.pl?gene=TLR7
PTPN6	Protein Tyrosine Phosphatase Non-Receptor Type 6	Protein Coding	51	GC12P022382	8.451	https://www.genecards.org/cgi-bin/carddisp.pl?gene=PTPN6
TDG	Thymine DNA Glycosylase	Protein Coding	44	GC12P103965	8.44992	https://www.genecards.org/cgi-bin/carddisp.pl?gene=TDG
CHAF1B	Chromatin Assembly Factor 1 Subunit B	Protein Coding	42	GC21P036385	8.44975	https://www.genecards.org/cgi-bin/carddisp.pl?gene=CHAF1B
FANCA	FA Complementation Group A	Protein Coding	51	GC16M089825	8.44755	https://www.genecards.org/cgi-bin/carddisp.pl?gene=FANCA
MMRN1	Multimerin 1	Protein Coding	43	GC04P089879	8.43978	https://www.genecards.org/cgi-bin/carddisp.pl?gene=MMRN1
PPARGC1B	PPARG Coactivator 1 Beta	Protein Coding	39	GC05P149730	8.43648	https://www.genecards.org/cgi-bin/carddisp.pl?gene=PPARGC1B
CHGA	Chromogranin A	Protein Coding	47	GC14P092947	8.43293	https://www.genecards.org/cgi-bin/carddisp.pl?gene=CHGA
SCT	Secretin	Protein Coding	38	GC11M000626	8.42928	https://www.genecards.org/cgi-bin/carddisp.pl?gene=SCT
MIR200B	MicroRNA 200b	RNA Gene	23	GC01P001167	8.42829	https://www.genecards.org/cgi-bin/carddisp.pl?gene=MIR200B
CAD	Carbamoyl-Phosphate Synthetase 2, Aspartate Transcarbamylase, And Dihydroorotase	Protein Coding	52	GC02P027217	8.42793	https://www.genecards.org/cgi-bin/carddisp.pl?gene=CAD
IL1RAPL2	Interleukin 1 Receptor Accessory Protein Like 2	Protein Coding	42	GC0XP104566	8.42459	https://www.genecards.org/cgi-bin/carddisp.pl?gene=IL1RAPL2
RUVBL1	RuvB Like AAA ATPase 1	Protein Coding	47	GC03M128064	8.42416	https://www.genecards.org/cgi-bin/carddisp.pl?gene=RUVBL1
TNFRSF21	TNF Receptor Superfamily Member 21	Protein Coding	47	GC06M047231	8.42392	https://www.genecards.org/cgi-bin/carddisp.pl?gene=TNFRSF21
ARRB1	Arrestin Beta 1	Protein Coding	47	GC11M097430	8.42319	https://www.genecards.org/cgi-bin/carddisp.pl?gene=ARRB1
PCBD1	Pterin-4 Alpha-Carbinolamine Dehydratase 1	Protein Coding	47	GC10M070882	8.41855	https://www.genecards.org/cgi-bin/carddisp.pl?gene=PCBD1
SRSF10	Serine And Arginine Rich Splicing Factor 10	Protein Coding	38	GC01M023964	8.41822	https://www.genecards.org/cgi-bin/carddisp.pl?gene=SRSF10
GPX1	Glutathione Peroxidase 1	Protein Coding	48	GC03M051406	8.41738	https://www.genecards.org/cgi-bin/carddisp.pl?gene=GPX1
QTRT2	Queuine TRNA-Ribosyltransferase Accessory Subunit 2	Protein Coding	36	GC03P114006	8.41728	https://www.genecards.org/cgi-bin/carddisp.pl?gene=QTRT2
ERVK-6	Endogenous Retrovirus Group K Member 6, Envelope	Protein Coding	18	GC07U903184	8.41716	https://www.genecards.org/cgi-bin/carddisp.pl?gene=ERVK-6
DLK1	Delta Like Non-Canonical Notch Ligand 1	Protein Coding	47	GC14P110229	8.40956	https://www.genecards.org/cgi-bin/carddisp.pl?gene=DLK1
GRB7	Growth Factor Receptor Bound Protein 7	Protein Coding	45	GC17P058462	8.40521	https://www.genecards.org/cgi-bin/carddisp.pl?gene=GRB7
RALB	RAS Like Proto-Oncogene B	Protein Coding	46	GC02P120240	8.39427	https://www.genecards.org/cgi-bin/carddisp.pl?gene=RALB
BTK	Bruton Tyrosine Kinase	Protein Coding	55	GC0XM101349	8.38375	https://www.genecards.org/cgi-bin/carddisp.pl?gene=BTK
ACADM	Acyl-CoA Dehydrogenase Medium Chain	Protein Coding	48	GC01P075724	8.37868	https://www.genecards.org/cgi-bin/carddisp.pl?gene=ACADM
NLRP12	NLR Family Pyrin Domain Containing 12	Protein Coding	46	GC19M053793	8.36759	https://www.genecards.org/cgi-bin/carddisp.pl?gene=NLRP12
HTR1B	5-Hydroxytryptamine Receptor 1B	Protein Coding	46	GC06M077478	8.36636	https://www.genecards.org/cgi-bin/carddisp.pl?gene=HTR1B
EREG	Epiregulin	Protein Coding	45	GC04P074366	8.36481	https://www.genecards.org/cgi-bin/carddisp.pl?gene=EREG
GPI	Glucose-6-Phosphate Isomerase	Protein Coding	51	GC19P034359	8.35708	https://www.genecards.org/cgi-bin/carddisp.pl?gene=GPI
AUTS2	Activator Of Transcription And Developmental Regulator AUTS2	Protein Coding	43	GC07P069598	8.35598	https://www.genecards.org/cgi-bin/carddisp.pl?gene=AUTS2
FASN	Fatty Acid Synthase	Protein Coding	51	GC17M082078	8.34962	https://www.genecards.org/cgi-bin/carddisp.pl?gene=FASN
NPPC	Natriuretic Peptide C	Protein Coding	44	GC02M231921	8.33515	https://www.genecards.org/cgi-bin/carddisp.pl?gene=NPPC
BAK1	BCL2 Antagonist/Killer 1	Protein Coding	47	GC06M033572	8.33132	https://www.genecards.org/cgi-bin/carddisp.pl?gene=BAK1
MST1R	Macrophage Stimulating 1 Receptor	Protein Coding	51	GC03M051443	8.32972	https://www.genecards.org/cgi-bin/carddisp.pl?gene=MST1R
METTL1	Methyltransferase 1, TRNA Methylguanosine	Protein Coding	44	GC12M057768	8.329	https://www.genecards.org/cgi-bin/carddisp.pl?gene=METTL1
DDX39B	DExD-Box Helicase 39B	Protein Coding	43	GC06M031530	8.32898	https://www.genecards.org/cgi-bin/carddisp.pl?gene=DDX39B
GIT2	GIT ArfGAP 2	Protein Coding	44	GC12M109929	8.32625	https://www.genecards.org/cgi-bin/carddisp.pl?gene=GIT2
ITIH4	Inter-Alpha-Trypsin Inhibitor Heavy Chain 4	Protein Coding	45	GC03M052812	8.32098	https://www.genecards.org/cgi-bin/carddisp.pl?gene=ITIH4
CTTN	Cortactin	Protein Coding	45	GC11P070398	8.31658	https://www.genecards.org/cgi-bin/carddisp.pl?gene=CTTN
TAP1	Transporter 1, ATP Binding Cassette Subfamily B Member	Protein Coding	50	GC06M069271	8.31512	https://www.genecards.org/cgi-bin/carddisp.pl?gene=TAP1
EDN3	Endothelin 3	Protein Coding	48	GC20P059300	8.29849	https://www.genecards.org/cgi-bin/carddisp.pl?gene=EDN3
FCGR3B	Fc Gamma Receptor IIIb	Protein Coding	45	GC01M161623	8.29822	https://www.genecards.org/cgi-bin/carddisp.pl?gene=FCGR3B
RAB1A	RAB1A, Member RAS Oncogene Family	Protein Coding	43	GC02M065072	8.29593	https://www.genecards.org/cgi-bin/carddisp.pl?gene=RAB1A
PDHA1	Pyruvate Dehydrogenase E1 Subunit Alpha 1	Protein Coding	50	GC0XP019343	8.2954	https://www.genecards.org/cgi-bin/carddisp.pl?gene=PDHA1
EIF3CL	Eukaryotic Translation Initiation Factor 3 Subunit C Like	Protein Coding	29	GC16M028384	8.29128	https://www.genecards.org/cgi-bin/carddisp.pl?gene=EIF3CL
RAP1GAP	RAP1 GTPase Activating Protein	Protein Coding	42	GC01M021596	8.28857	https://www.genecards.org/cgi-bin/carddisp.pl?gene=RAP1GAP
MYBL2	MYB Proto-Oncogene Like 2	Protein Coding	45	GC20P043667	8.28852	https://www.genecards.org/cgi-bin/carddisp.pl?gene=MYBL2
AHSP	Alpha Hemoglobin Stabilizing Protein	Protein Coding	38	GC16P031527	8.28456	https://www.genecards.org/cgi-bin/carddisp.pl?gene=AHSP
GC	GC Vitamin D Binding Protein	Protein Coding	47	GC04M071741	8.28315	https://www.genecards.org/cgi-bin/carddisp.pl?gene=GC
MRE11	MRE11 Homolog, Double Strand Break Repair Nuclease	Protein Coding	50	GC11M097712	8.28127	https://www.genecards.org/cgi-bin/carddisp.pl?gene=MRE11
PLD1	Phospholipase D1	Protein Coding	51	GC03M171600	8.27025	https://www.genecards.org/cgi-bin/carddisp.pl?gene=PLD1
RAB12	RAB12, Member RAS Oncogene Family	Protein Coding	36	GC18P008600	8.26434	https://www.genecards.org/cgi-bin/carddisp.pl?gene=RAB12
PRKAB1	Protein Kinase AMP-Activated Non-Catalytic Subunit Beta 1	Protein Coding	49	GC12P119632	8.26416	https://www.genecards.org/cgi-bin/carddisp.pl?gene=PRKAB1
INPPL1	Inositol Polyphosphate Phosphatase Like 1	Protein Coding	51	GC11P072223	8.2597	https://www.genecards.org/cgi-bin/carddisp.pl?gene=INPPL1
NKRF	NFKB Repressing Factor	Protein Coding	40	GC0XM119588	8.25938	https://www.genecards.org/cgi-bin/carddisp.pl?gene=NKRF
IGHE	Immunoglobulin Heavy Constant Epsilon	Protein Coding	32	GC14M113013	8.24955	https://www.genecards.org/cgi-bin/carddisp.pl?gene=IGHE
MIR204	MicroRNA 204	RNA Gene	25	GC09M070809	8.24837	https://www.genecards.org/cgi-bin/carddisp.pl?gene=MIR204
TGFBRAP1	Transforming Growth Factor Beta Receptor Associated Protein 1	Protein Coding	37	GC02M105250	8.24775	https://www.genecards.org/cgi-bin/carddisp.pl?gene=TGFBRAP1
PHB1	Prohibitin 1	Protein Coding	48	GC17M049452	8.2463	https://www.genecards.org/cgi-bin/carddisp.pl?gene=PHB1
GRM5	Glutamate Metabotropic Receptor 5	Protein Coding	50	GC11M088504	8.2366	https://www.genecards.org/cgi-bin/carddisp.pl?gene=GRM5
H2AX	H2A.X Variant Histone	Protein Coding	45	GC11M119250	8.2309	https://www.genecards.org/cgi-bin/carddisp.pl?gene=H2AX
ARFRP1	ADP Ribosylation Factor Related Protein 1	Protein Coding	39	GC20M063698	8.22934	https://www.genecards.org/cgi-bin/carddisp.pl?gene=ARFRP1
DENND10	DENN Domain Containing 10	Protein Coding	30	GC10P119105	8.22724	https://www.genecards.org/cgi-bin/carddisp.pl?gene=DENND10
GTF3C2	General Transcription Factor IIIC Subunit 2	Protein Coding	39	GC02M027325	8.22669	https://www.genecards.org/cgi-bin/carddisp.pl?gene=GTF3C2
SRSF11	Serine And Arginine Rich Splicing Factor 11	Protein Coding	40	GC01P070206	8.22275	https://www.genecards.org/cgi-bin/carddisp.pl?gene=SRSF11
SIN3A	SIN3 Transcription Regulator Family Member A	Protein Coding	48	GC15M075369	8.21914	https://www.genecards.org/cgi-bin/carddisp.pl?gene=SIN3A
HMGA1	High Mobility Group AT-Hook 1	Protein Coding	48	GC06P087865	8.21869	https://www.genecards.org/cgi-bin/carddisp.pl?gene=HMGA1
DDX3X	DEAD-Box Helicase 3 X-Linked	Protein Coding	49	GC0XP041333	8.21838	https://www.genecards.org/cgi-bin/carddisp.pl?gene=DDX3X
MIR141	MicroRNA 141	RNA Gene	23	GC12P022385	8.21754	https://www.genecards.org/cgi-bin/carddisp.pl?gene=MIR141
RAB6A	RAB6A, Member RAS Oncogene Family	Protein Coding	43	GC11M097360	8.21671	https://www.genecards.org/cgi-bin/carddisp.pl?gene=RAB6A
SCARB1	Scavenger Receptor Class B Member 1	Protein Coding	50	GC12M124776	8.21561	https://www.genecards.org/cgi-bin/carddisp.pl?gene=SCARB1
AK2	Adenylate Kinase 2	Protein Coding	51	GC01M033007	8.2134	https://www.genecards.org/cgi-bin/carddisp.pl?gene=AK2
MC4R	Melanocortin 4 Receptor	Protein Coding	51	GC18M060371	8.2127	https://www.genecards.org/cgi-bin/carddisp.pl?gene=MC4R
CRAT	Carnitine O-Acetyltransferase	Protein Coding	47	GC09M129094	8.20855	https://www.genecards.org/cgi-bin/carddisp.pl?gene=CRAT
ANXA2	Annexin A2	Protein Coding	51	GC15M060347	8.18988	https://www.genecards.org/cgi-bin/carddisp.pl?gene=ANXA2
DRD3	Dopamine Receptor D3	Protein Coding	49	GC03M114128	8.18934	https://www.genecards.org/cgi-bin/carddisp.pl?gene=DRD3
TRA2B	Transformer 2 Beta Homolog	Protein Coding	43	GC03M185914	8.18519	https://www.genecards.org/cgi-bin/carddisp.pl?gene=TRA2B
ANK1	Ankyrin 1	Protein Coding	46	GC08M041653	8.17897	https://www.genecards.org/cgi-bin/carddisp.pl?gene=ANK1
RHOQ	Ras Homolog Family Member Q	Protein Coding	44	GC02P046543	8.17674	https://www.genecards.org/cgi-bin/carddisp.pl?gene=RHOQ
CTSB	Cathepsin B	Protein Coding	55	GC08M011842	8.17507	https://www.genecards.org/cgi-bin/carddisp.pl?gene=CTSB
LEPQTL1	Leptin, Serum Levels Of	Genetic Locus	4	GC02U903086	8.17396	https://www.genecards.org/cgi-bin/carddisp.pl?gene=LEPQTL1
RAB27B	RAB27B, Member RAS Oncogene Family	Protein Coding	41	GC18P054717	8.17151	https://www.genecards.org/cgi-bin/carddisp.pl?gene=RAB27B
ALYREF	Aly/REF Export Factor	Protein Coding	41	GC17M081887	8.17074	https://www.genecards.org/cgi-bin/carddisp.pl?gene=ALYREF
SOD3	Superoxide Dismutase 3	Protein Coding	45	GC04P024798	8.16872	https://www.genecards.org/cgi-bin/carddisp.pl?gene=SOD3
GCM1	Glial Cells Missing Transcription Factor 1	Protein Coding	40	GC06M069614	8.16722	https://www.genecards.org/cgi-bin/carddisp.pl?gene=GCM1
DBP	D-Box Binding PAR BZIP Transcription Factor	Protein Coding	40	GC19M048630	8.16514	https://www.genecards.org/cgi-bin/carddisp.pl?gene=DBP
BARD1	BRCA1 Associated RING Domain 1	Protein Coding	50	GC02M214725	8.16422	https://www.genecards.org/cgi-bin/carddisp.pl?gene=BARD1
LRP5	LDL Receptor Related Protein 5	Protein Coding	52	GC11P068298	8.16324	https://www.genecards.org/cgi-bin/carddisp.pl?gene=LRP5
NRBF2	Nuclear Receptor Binding Factor 2	Protein Coding	40	GC10P063133	8.16207	https://www.genecards.org/cgi-bin/carddisp.pl?gene=NRBF2
MIR140	MicroRNA 140	RNA Gene	26	GC16P069934	8.16094	https://www.genecards.org/cgi-bin/carddisp.pl?gene=MIR140
ARL5B	ADP Ribosylation Factor Like GTPase 5B	Protein Coding	41	GC10P018659	8.1578	https://www.genecards.org/cgi-bin/carddisp.pl?gene=ARL5B
TLR5	Toll Like Receptor 5	Protein Coding	48	GC01M223109	8.15698	https://www.genecards.org/cgi-bin/carddisp.pl?gene=TLR5
SDC1	Syndecan 1	Protein Coding	45	GC02M020200	8.15253	https://www.genecards.org/cgi-bin/carddisp.pl?gene=SDC1
TRMT5	TRNA Methyltransferase 5	Protein Coding	41	GC14M060971	8.14754	https://www.genecards.org/cgi-bin/carddisp.pl?gene=TRMT5
RAB38	RAB38, Member RAS Oncogene Family	Protein Coding	42	GC11M097628	8.14565	https://www.genecards.org/cgi-bin/carddisp.pl?gene=RAB38
SLC4A7	Solute Carrier Family 4 Member 7	Protein Coding	44	GC03M027372	8.13961	https://www.genecards.org/cgi-bin/carddisp.pl?gene=SLC4A7
MYOCD	Myocardin	Protein Coding	44	GC17P012665	8.13648	https://www.genecards.org/cgi-bin/carddisp.pl?gene=MYOCD
PDE10A	Phosphodiesterase 10A	Protein Coding	48	GC06M165327	8.12598	https://www.genecards.org/cgi-bin/carddisp.pl?gene=PDE10A
CHRM1	Cholinergic Receptor Muscarinic 1	Protein Coding	48	GC11M096948	8.12425	https://www.genecards.org/cgi-bin/carddisp.pl?gene=CHRM1
BTAF1	B-TFIID TATA-Box Binding Protein Associated Factor 1	Protein Coding	44	GC10P091923	8.11554	https://www.genecards.org/cgi-bin/carddisp.pl?gene=BTAF1
MT-CO1	Mitochondrially Encoded Cytochrome C Oxidase I	Protein Coding	34	GCMTP005906	8.11519	https://www.genecards.org/cgi-bin/carddisp.pl?gene=MT-CO1
ERN1	Endoplasmic Reticulum To Nucleus Signaling 1	Protein Coding	48	GC17M064039	8.10783	https://www.genecards.org/cgi-bin/carddisp.pl?gene=ERN1
MAP2	Microtubule Associated Protein 2	Protein Coding	46	GC02P209424	8.10612	https://www.genecards.org/cgi-bin/carddisp.pl?gene=MAP2
TRMT10A	TRNA Methyltransferase 10A	Protein Coding	39	GC04M099546	8.10159	https://www.genecards.org/cgi-bin/carddisp.pl?gene=TRMT10A
SPRY2	Sprouty RTK Signaling Antagonist 2	Protein Coding	48	GC13M080335	8.09679	https://www.genecards.org/cgi-bin/carddisp.pl?gene=SPRY2
TPO	Thyroid Peroxidase	Protein Coding	52	GC02P001374	8.0945	https://www.genecards.org/cgi-bin/carddisp.pl?gene=TPO
SRD5A2	Steroid 5 Alpha-Reductase 2	Protein Coding	45	GC02M031522	8.08828	https://www.genecards.org/cgi-bin/carddisp.pl?gene=SRD5A2
EIF4E2	Eukaryotic Translation Initiation Factor 4E Family Member 2	Protein Coding	43	GC02P232550	8.08815	https://www.genecards.org/cgi-bin/carddisp.pl?gene=EIF4E2
RARS1	Arginyl-TRNA Synthetase 1	Protein Coding	47	GC05P168487	8.08392	https://www.genecards.org/cgi-bin/carddisp.pl?gene=RARS1
MT-ATP6	Mitochondrially Encoded ATP Synthase Membrane Subunit 6	Protein Coding	35	GCMTP008531	8.08188	https://www.genecards.org/cgi-bin/carddisp.pl?gene=MT-ATP6
ABCC5	ATP Binding Cassette Subfamily C Member 5	Protein Coding	47	GC03M183919	8.0818	https://www.genecards.org/cgi-bin/carddisp.pl?gene=ABCC5
SLC2A3	Solute Carrier Family 2 Member 3	Protein Coding	50	GC12M007919	8.07855	https://www.genecards.org/cgi-bin/carddisp.pl?gene=SLC2A3
ABI1	Abl Interactor 1	Protein Coding	45	GC10M026746	8.07719	https://www.genecards.org/cgi-bin/carddisp.pl?gene=ABI1
CYP11B2	Cytochrome P450 Family 11 Subfamily B Member 2	Protein Coding	50	GC08M142910	8.07431	https://www.genecards.org/cgi-bin/carddisp.pl?gene=CYP11B2
IL7R	Interleukin 7 Receptor	Protein Coding	48	GC05P035852	8.07131	https://www.genecards.org/cgi-bin/carddisp.pl?gene=IL7R
IGHMBP2	Immunoglobulin Mu DNA Binding Protein 2	Protein Coding	44	GC11P068903	8.06981	https://www.genecards.org/cgi-bin/carddisp.pl?gene=IGHMBP2
DMRT1	Doublesex And Mab-3 Related Transcription Factor 1	Protein Coding	44	GC09P000831	8.06766	https://www.genecards.org/cgi-bin/carddisp.pl?gene=DMRT1
SLC22A6	Solute Carrier Family 22 Member 6	Protein Coding	47	GC11M096949	8.05852	https://www.genecards.org/cgi-bin/carddisp.pl?gene=SLC22A6
MBTPS2	Membrane Bound Transcription Factor Peptidase, Site 2	Protein Coding	45	GC0XP021839	8.04281	https://www.genecards.org/cgi-bin/carddisp.pl?gene=MBTPS2
TRMT1	TRNA Methyltransferase 1	Protein Coding	44	GC19M013104	8.02915	https://www.genecards.org/cgi-bin/carddisp.pl?gene=TRMT1
PTPA	Protein Phosphatase 2 Phosphatase Activator	Protein Coding	44	GC09P129111	8.02409	https://www.genecards.org/cgi-bin/carddisp.pl?gene=PTPA
MIR499A	MicroRNA 499a	RNA Gene	23	GC20P034990	8.02271	https://www.genecards.org/cgi-bin/carddisp.pl?gene=MIR499A
PRKAA2	Protein Kinase AMP-Activated Catalytic Subunit Alpha 2	Protein Coding	54	GC01P056645	8.02188	https://www.genecards.org/cgi-bin/carddisp.pl?gene=PRKAA2
MPI	Mannose Phosphate Isomerase	Protein Coding	45	GC15P074890	8.02023	https://www.genecards.org/cgi-bin/carddisp.pl?gene=MPI
PITX3	Paired Like Homeodomain 3	Protein Coding	44	GC10M102230	8.01963	https://www.genecards.org/cgi-bin/carddisp.pl?gene=PITX3
HIVEP1	HIVEP Zinc Finger 1	Protein Coding	39	GC06P012009	8.01865	https://www.genecards.org/cgi-bin/carddisp.pl?gene=HIVEP1
PLA2G6	Phospholipase A2 Group VI	Protein Coding	50	GC22M060879	8.01861	https://www.genecards.org/cgi-bin/carddisp.pl?gene=PLA2G6
CAND1	Cullin Associated And Neddylation Dissociated 1	Protein Coding	42	GC12P067270	8.01822	https://www.genecards.org/cgi-bin/carddisp.pl?gene=CAND1
ARL6	ADP Ribosylation Factor Like GTPase 6	Protein Coding	43	GC03P097764	8.01643	https://www.genecards.org/cgi-bin/carddisp.pl?gene=ARL6
ADAR	Adenosine Deaminase RNA Specific	Protein Coding	48	GC01M154582	8.01554	https://www.genecards.org/cgi-bin/carddisp.pl?gene=ADAR
MME	Membrane Metalloendopeptidase	Protein Coding	53	GC03P155024	8.0127	https://www.genecards.org/cgi-bin/carddisp.pl?gene=MME
ANK2	Ankyrin 2	Protein Coding	44	GC04P112709	8.00991	https://www.genecards.org/cgi-bin/carddisp.pl?gene=ANK2
RAB31	RAB31, Member RAS Oncogene Family	Protein Coding	42	GC18P009701	8.00989	https://www.genecards.org/cgi-bin/carddisp.pl?gene=RAB31
INHBA	Inhibin Subunit Beta A	Protein Coding	48	GC07M041668	8.00096	https://www.genecards.org/cgi-bin/carddisp.pl?gene=INHBA
NDUFAF3	NADH:Ubiquinone Oxidoreductase Complex Assembly Factor 3	Protein Coding	42	GC03P049020	7.99638	https://www.genecards.org/cgi-bin/carddisp.pl?gene=NDUFAF3
CD70	CD70 Molecule	Protein Coding	46	GC19M006655	7.99435	https://www.genecards.org/cgi-bin/carddisp.pl?gene=CD70
PHOX2B	Paired Like Homeobox 2B	Protein Coding	45	GC04M041746	7.98835	https://www.genecards.org/cgi-bin/carddisp.pl?gene=PHOX2B
AFF4	ALF Transcription Elongation Factor 4	Protein Coding	44	GC05M132875	7.98606	https://www.genecards.org/cgi-bin/carddisp.pl?gene=AFF4
CDKAL1	CDK5 Regulatory Subunit Associated Protein 1 Like 1	Protein Coding	42	GC06P020534	7.98303	https://www.genecards.org/cgi-bin/carddisp.pl?gene=CDKAL1
TTF1	Transcription Termination Factor 1	Protein Coding	40	GC09M132375	7.9805	https://www.genecards.org/cgi-bin/carddisp.pl?gene=TTF1
NDUFAF4	NADH:Ubiquinone Oxidoreductase Complex Assembly Factor 4	Protein Coding	45	GC06M096889	7.97814	https://www.genecards.org/cgi-bin/carddisp.pl?gene=NDUFAF4
TGFB1I1	Transforming Growth Factor Beta 1 Induced Transcript 1	Protein Coding	44	GC16P041976	7.9758	https://www.genecards.org/cgi-bin/carddisp.pl?gene=TGFB1I1
PON2	Paraoxonase 2	Protein Coding	46	GC07M095404	7.96866	https://www.genecards.org/cgi-bin/carddisp.pl?gene=PON2
PARVB	Parvin Beta	Protein Coding	42	GC22P043999	7.96476	https://www.genecards.org/cgi-bin/carddisp.pl?gene=PARVB
IL33	Interleukin 33	Protein Coding	41	GC09P007513	7.96208	https://www.genecards.org/cgi-bin/carddisp.pl?gene=IL33
HMGA2	High Mobility Group AT-Hook 2	Protein Coding	45	GC12P065824	7.96028	https://www.genecards.org/cgi-bin/carddisp.pl?gene=HMGA2
MCM3	Minichromosome Maintenance Complex Component 3	Protein Coding	47	GC06M052264	7.9601	https://www.genecards.org/cgi-bin/carddisp.pl?gene=MCM3
EPS15	Epidermal Growth Factor Receptor Pathway Substrate 15	Protein Coding	47	GC01M051354	7.95883	https://www.genecards.org/cgi-bin/carddisp.pl?gene=EPS15
AKT3	AKT Serine/Threonine Kinase 3	Protein Coding	57	GC01M243488	7.95615	https://www.genecards.org/cgi-bin/carddisp.pl?gene=AKT3
DNM1	Dynamin 1	Protein Coding	52	GC09P128191	7.95443	https://www.genecards.org/cgi-bin/carddisp.pl?gene=DNM1
SLC22A1	Solute Carrier Family 22 Member 1	Protein Coding	46	GC06P160121	7.95115	https://www.genecards.org/cgi-bin/carddisp.pl?gene=SLC22A1
GLI3	GLI Family Zinc Finger 3	Protein Coding	51	GC07M041960	7.93824	https://www.genecards.org/cgi-bin/carddisp.pl?gene=GLI3
RAB11A	RAB11A, Member RAS Oncogene Family	Protein Coding	49	GC15P120465	7.9372	https://www.genecards.org/cgi-bin/carddisp.pl?gene=RAB11A
TLR1	Toll Like Receptor 1	Protein Coding	50	GC04M038793	7.93545	https://www.genecards.org/cgi-bin/carddisp.pl?gene=TLR1
MATR3	Matrin 3	Protein Coding	44	GC05P139274	7.935	https://www.genecards.org/cgi-bin/carddisp.pl?gene=MATR3
UNG	Uracil DNA Glycosylase	Protein Coding	49	GC12P109097	7.93334	https://www.genecards.org/cgi-bin/carddisp.pl?gene=UNG
MYH11	Myosin Heavy Chain 11	Protein Coding	48	GC16M015831	7.93016	https://www.genecards.org/cgi-bin/carddisp.pl?gene=MYH11
AMPD3	Adenosine Monophosphate Deaminase 3	Protein Coding	47	GC11P010309	7.92992	https://www.genecards.org/cgi-bin/carddisp.pl?gene=AMPD3
CITED2	Cbp/P300 Interacting Transactivator With Glu/Asp Rich Carboxy-Terminal Domain 2	Protein Coding	45	GC06M139371	7.92425	https://www.genecards.org/cgi-bin/carddisp.pl?gene=CITED2
BTF3	Basic Transcription Factor 3	Protein Coding	42	GC05P073498	7.92153	https://www.genecards.org/cgi-bin/carddisp.pl?gene=BTF3
OSTF1	Osteoclast Stimulating Factor 1	Protein Coding	41	GC09P075088	7.896	https://www.genecards.org/cgi-bin/carddisp.pl?gene=OSTF1
NDUFS4	NADH:Ubiquinone Oxidoreductase Subunit S4	Protein Coding	45	GC05P053560	7.88593	https://www.genecards.org/cgi-bin/carddisp.pl?gene=NDUFS4
RSF1	Remodeling And Spacing Factor 1	Protein Coding	37	GC11M097504	7.88559	https://www.genecards.org/cgi-bin/carddisp.pl?gene=RSF1
CLCN7	Chloride Voltage-Gated Channel 7	Protein Coding	48	GC16M001444	7.88338	https://www.genecards.org/cgi-bin/carddisp.pl?gene=CLCN7
PPP3CA	Protein Phosphatase 3 Catalytic Subunit Alpha	Protein Coding	55	GC04M101024	7.88231	https://www.genecards.org/cgi-bin/carddisp.pl?gene=PPP3CA
RRAGC	Ras Related GTP Binding C	Protein Coding	44	GC01M038898	7.88099	https://www.genecards.org/cgi-bin/carddisp.pl?gene=RRAGC
CKM	Creatine Kinase, M-Type	Protein Coding	47	GC19M045306	7.88046	https://www.genecards.org/cgi-bin/carddisp.pl?gene=CKM
DHPS	Deoxyhypusine Synthase	Protein Coding	44	GC19M013639	7.8791	https://www.genecards.org/cgi-bin/carddisp.pl?gene=DHPS
SCAF4	SR-Related CTD Associated Factor 4	Protein Coding	38	GC21M031671	7.85958	https://www.genecards.org/cgi-bin/carddisp.pl?gene=SCAF4
RNASE1	Ribonuclease A Family Member 1, Pancreatic	Protein Coding	45	GC14M020801	7.85078	https://www.genecards.org/cgi-bin/carddisp.pl?gene=RNASE1
NR0B2	Nuclear Receptor Subfamily 0 Group B Member 2	Protein Coding	48	GC01M027137	7.84809	https://www.genecards.org/cgi-bin/carddisp.pl?gene=NR0B2
CXCR3	C-X-C Motif Chemokine Receptor 3	Protein Coding	46	GC0XM071615	7.84544	https://www.genecards.org/cgi-bin/carddisp.pl?gene=CXCR3
PRDX1	Peroxiredoxin 1	Protein Coding	52	GC01M045511	7.84482	https://www.genecards.org/cgi-bin/carddisp.pl?gene=PRDX1
L1CAM	L1 Cell Adhesion Molecule	Protein Coding	50	GC0XM153864	7.84329	https://www.genecards.org/cgi-bin/carddisp.pl?gene=L1CAM
GRIN1	Glutamate Ionotropic Receptor NMDA Type Subunit 1	Protein Coding	54	GC09P137146	7.83998	https://www.genecards.org/cgi-bin/carddisp.pl?gene=GRIN1
SLC2A9	Solute Carrier Family 2 Member 9	Protein Coding	48	GC04M009772	7.82404	https://www.genecards.org/cgi-bin/carddisp.pl?gene=SLC2A9
PDE8A	Phosphodiesterase 8A	Protein Coding	44	GC15P120956	7.81134	https://www.genecards.org/cgi-bin/carddisp.pl?gene=PDE8A
COL4A1	Collagen Type IV Alpha 1 Chain	Protein Coding	51	GC13M110148	7.81004	https://www.genecards.org/cgi-bin/carddisp.pl?gene=COL4A1
SLC35A1	Solute Carrier Family 35 Member A1	Protein Coding	40	GC06P087470	7.80645	https://www.genecards.org/cgi-bin/carddisp.pl?gene=SLC35A1
LBR	Lamin B Receptor	Protein Coding	50	GC01M225401	7.79492	https://www.genecards.org/cgi-bin/carddisp.pl?gene=LBR
POR	Cytochrome P450 Oxidoreductase	Protein Coding	52	GC07P075899	7.78909	https://www.genecards.org/cgi-bin/carddisp.pl?gene=POR
SLC1A3	Solute Carrier Family 1 Member 3	Protein Coding	52	GC05P036650	7.78731	https://www.genecards.org/cgi-bin/carddisp.pl?gene=SLC1A3
CTBP1	C-Terminal Binding Protein 1	Protein Coding	49	GC04M001211	7.78631	https://www.genecards.org/cgi-bin/carddisp.pl?gene=CTBP1
CD86	CD86 Molecule	Protein Coding	46	GC03P122055	7.77745	https://www.genecards.org/cgi-bin/carddisp.pl?gene=CD86
NFRKB	Nuclear Factor Related To KappaB Binding Protein	Protein Coding	41	GC11M129863	7.77629	https://www.genecards.org/cgi-bin/carddisp.pl?gene=NFRKB
SEPTIN9	Septin 9	Protein Coding	40	GC17P077282	7.77443	https://www.genecards.org/cgi-bin/carddisp.pl?gene=SEPTIN9
ATRX	ATRX Chromatin Remodeler	Protein Coding	49	GC0XM077504	7.76585	https://www.genecards.org/cgi-bin/carddisp.pl?gene=ATRX
RAB14	RAB14, Member RAS Oncogene Family	Protein Coding	43	GC09M121178	7.76561	https://www.genecards.org/cgi-bin/carddisp.pl?gene=RAB14
CYP2B6	Cytochrome P450 Family 2 Subfamily B Member 6	Protein Coding	48	GC19P040991	7.76488	https://www.genecards.org/cgi-bin/carddisp.pl?gene=CYP2B6
CSNK2B	Casein Kinase 2 Beta	Protein Coding	50	GC06P087734	7.76047	https://www.genecards.org/cgi-bin/carddisp.pl?gene=CSNK2B
NPR1	Natriuretic Peptide Receptor 1	Protein Coding	50	GC01P153898	7.75816	https://www.genecards.org/cgi-bin/carddisp.pl?gene=NPR1
ALOX12	Arachidonate 12-Lipoxygenase, 12S Type	Protein Coding	47	GC17P006995	7.75544	https://www.genecards.org/cgi-bin/carddisp.pl?gene=ALOX12
SF3B5	Splicing Factor 3b Subunit 5	Protein Coding	37	GC06M144094	7.75536	https://www.genecards.org/cgi-bin/carddisp.pl?gene=SF3B5
PKM	Pyruvate Kinase M1/2	Protein Coding	51	GC15M072199	7.75352	https://www.genecards.org/cgi-bin/carddisp.pl?gene=PKM
SIRT2	Sirtuin 2	Protein Coding	50	GC19M038878	7.75296	https://www.genecards.org/cgi-bin/carddisp.pl?gene=SIRT2
CD209	CD209 Molecule	Protein Coding	45	GC19M007739	7.75272	https://www.genecards.org/cgi-bin/carddisp.pl?gene=CD209
PROX1	Prospero Homeobox 1	Protein Coding	45	GC01P213983	7.73297	https://www.genecards.org/cgi-bin/carddisp.pl?gene=PROX1
GCFC2	GC-Rich Sequence DNA-Binding Factor 2	Protein Coding	37	GC02M075652	7.7315	https://www.genecards.org/cgi-bin/carddisp.pl?gene=GCFC2
AQP1	Aquaporin 1 (Colton Blood Group)	Protein Coding	50	GC07P030911	7.72867	https://www.genecards.org/cgi-bin/carddisp.pl?gene=AQP1
SOAT1	Sterol O-Acyltransferase 1	Protein Coding	47	GC01P179262	7.72619	https://www.genecards.org/cgi-bin/carddisp.pl?gene=SOAT1
EPCAM	Epithelial Cell Adhesion Molecule	Protein Coding	51	GC02P047345	7.72377	https://www.genecards.org/cgi-bin/carddisp.pl?gene=EPCAM
POU4F3	POU Class 4 Homeobox 3	Protein Coding	41	GC05P146602	7.72318	https://www.genecards.org/cgi-bin/carddisp.pl?gene=POU4F3
SHOC2	SHOC2 Leucine Rich Repeat Scaffold Protein	Protein Coding	43	GC10P110919	7.72158	https://www.genecards.org/cgi-bin/carddisp.pl?gene=SHOC2
AMACR	Alpha-Methylacyl-CoA Racemase	Protein Coding	47	GC05M033986	7.72097	https://www.genecards.org/cgi-bin/carddisp.pl?gene=AMACR
FPR1	Formyl Peptide Receptor 1	Protein Coding	50	GC19M051745	7.7174	https://www.genecards.org/cgi-bin/carddisp.pl?gene=FPR1
PPIG	Peptidylprolyl Isomerase G	Protein Coding	43	GC02P169584	7.71461	https://www.genecards.org/cgi-bin/carddisp.pl?gene=PPIG
PDE7A	Phosphodiesterase 7A	Protein Coding	45	GC08M065739	7.71225	https://www.genecards.org/cgi-bin/carddisp.pl?gene=PDE7A
ITGAL	Integrin Subunit Alpha L	Protein Coding	50	GC16P030472	7.71158	https://www.genecards.org/cgi-bin/carddisp.pl?gene=ITGAL
HSP90B1	Heat Shock Protein 90 Beta Family Member 1	Protein Coding	50	GC12P103930	7.70822	https://www.genecards.org/cgi-bin/carddisp.pl?gene=HSP90B1
AGTR2	Angiotensin II Receptor Type 2	Protein Coding	48	GC0XP116170	7.70632	https://www.genecards.org/cgi-bin/carddisp.pl?gene=AGTR2
ATF7	Activating Transcription Factor 7	Protein Coding	43	GC12M053527	7.70314	https://www.genecards.org/cgi-bin/carddisp.pl?gene=ATF7
TPI1	Triosephosphate Isomerase 1	Protein Coding	50	GC12P006867	7.70243	https://www.genecards.org/cgi-bin/carddisp.pl?gene=TPI1
ADAM10	ADAM Metallopeptidase Domain 10	Protein Coding	55	GC15M058588	7.68975	https://www.genecards.org/cgi-bin/carddisp.pl?gene=ADAM10
TRAF7	TNF Receptor Associated Factor 7	Protein Coding	44	GC16P012695	7.67747	https://www.genecards.org/cgi-bin/carddisp.pl?gene=TRAF7
LCN2	Lipocalin 2	Protein Coding	48	GC09P128149	7.67466	https://www.genecards.org/cgi-bin/carddisp.pl?gene=LCN2
TCEA3	Transcription Elongation Factor A3	Protein Coding	39	GC01M023382	7.67362	https://www.genecards.org/cgi-bin/carddisp.pl?gene=TCEA3
TERF2IP	TERF2 Interacting Protein	Protein Coding	44	GC16P075647	7.67333	https://www.genecards.org/cgi-bin/carddisp.pl?gene=TERF2IP
GAD1	Glutamate Decarboxylase 1	Protein Coding	52	GC02P170813	7.66537	https://www.genecards.org/cgi-bin/carddisp.pl?gene=GAD1
RARB	Retinoic Acid Receptor Beta	Protein Coding	51	GC03P024689	7.66251	https://www.genecards.org/cgi-bin/carddisp.pl?gene=RARB
GLA	Galactosidase Alpha	Protein Coding	52	GC0XM101393	7.64975	https://www.genecards.org/cgi-bin/carddisp.pl?gene=GLA
CCND2	Cyclin D2	Protein Coding	51	GC12P022312	7.64098	https://www.genecards.org/cgi-bin/carddisp.pl?gene=CCND2
ARL8B	ADP Ribosylation Factor Like GTPase 8B	Protein Coding	39	GC03P005122	7.64046	https://www.genecards.org/cgi-bin/carddisp.pl?gene=ARL8B
CCR6	C-C Motif Chemokine Receptor 6	Protein Coding	46	GC06P167111	7.64	https://www.genecards.org/cgi-bin/carddisp.pl?gene=CCR6
ARRB2	Arrestin Beta 2	Protein Coding	48	GC17P004711	7.63381	https://www.genecards.org/cgi-bin/carddisp.pl?gene=ARRB2
ACVR1B	Activin A Receptor Type 1B	Protein Coding	49	GC12P051951	7.63143	https://www.genecards.org/cgi-bin/carddisp.pl?gene=ACVR1B
APBB1	Amyloid Beta Precursor Protein Binding Family B Member 1	Protein Coding	47	GC11M006791	7.6223	https://www.genecards.org/cgi-bin/carddisp.pl?gene=APBB1
GAST	Gastrin	Protein Coding	41	GC17P041712	7.61669	https://www.genecards.org/cgi-bin/carddisp.pl?gene=GAST
PRPF6	Pre-MRNA Processing Factor 6	Protein Coding	44	GC20P063981	7.61645	https://www.genecards.org/cgi-bin/carddisp.pl?gene=PRPF6
PLAG1	PLAG1 Zinc Finger	Protein Coding	43	GC08M056369	7.61298	https://www.genecards.org/cgi-bin/carddisp.pl?gene=PLAG1
PELP1	Proline, Glutamate And Leucine Rich Protein 1	Protein Coding	42	GC17M004669	7.6073	https://www.genecards.org/cgi-bin/carddisp.pl?gene=PELP1
DACH1	Dachshund Family Transcription Factor 1	Protein Coding	41	GC13M071437	7.59685	https://www.genecards.org/cgi-bin/carddisp.pl?gene=DACH1
HRH2	Histamine Receptor H2	Protein Coding	49	GC05P175659	7.59411	https://www.genecards.org/cgi-bin/carddisp.pl?gene=HRH2
EIF2A	Eukaryotic Translation Initiation Factor 2A	Protein Coding	42	GC03P150546	7.58456	https://www.genecards.org/cgi-bin/carddisp.pl?gene=EIF2A
ABCC2	ATP Binding Cassette Subfamily C Member 2	Protein Coding	51	GC10P099782	7.58266	https://www.genecards.org/cgi-bin/carddisp.pl?gene=ABCC2
AMPD1	Adenosine Monophosphate Deaminase 1	Protein Coding	48	GC01M114673	7.58062	https://www.genecards.org/cgi-bin/carddisp.pl?gene=AMPD1
WASL	WASP Like Actin Nucleation Promoting Factor	Protein Coding	44	GC07M123681	7.57897	https://www.genecards.org/cgi-bin/carddisp.pl?gene=WASL
PIM1	Pim-1 Proto-Oncogene, Serine/Threonine Kinase	Protein Coding	52	GC06P087916	7.57814	https://www.genecards.org/cgi-bin/carddisp.pl?gene=PIM1
PRPF40A	Pre-MRNA Processing Factor 40 Homolog A	Protein Coding	39	GC02M152651	7.57477	https://www.genecards.org/cgi-bin/carddisp.pl?gene=PRPF40A
NUTF2	Nuclear Transport Factor 2	Protein Coding	40	GC16P067846	7.57298	https://www.genecards.org/cgi-bin/carddisp.pl?gene=NUTF2
SDHB	Succinate Dehydrogenase Complex Iron Sulfur Subunit B	Protein Coding	50	GC01M018178	7.57171	https://www.genecards.org/cgi-bin/carddisp.pl?gene=SDHB
GTF2IRD1	GTF2I Repeat Domain Containing 1	Protein Coding	44	GC07P075830	7.57154	https://www.genecards.org/cgi-bin/carddisp.pl?gene=GTF2IRD1
OPRK1	Opioid Receptor Kappa 1	Protein Coding	48	GC08M053227	7.56947	https://www.genecards.org/cgi-bin/carddisp.pl?gene=OPRK1
SLU7	SLU7 Homolog, Splicing Factor	Protein Coding	37	GC05M160401	7.5694	https://www.genecards.org/cgi-bin/carddisp.pl?gene=SLU7
MIR15A	MicroRNA 15a	RNA Gene	19	GC13M050049	7.56607	https://www.genecards.org/cgi-bin/carddisp.pl?gene=MIR15A
LOC106099062	HBB Recombination Region	Biological Region	4	GC11P005411	7.56371	https://www.genecards.org/cgi-bin/carddisp.pl?gene=LOC106099062
SLC29A1	Solute Carrier Family 29 Member 1 (Augustine Blood Group)	Protein Coding	51	GC06P044219	7.56177	https://www.genecards.org/cgi-bin/carddisp.pl?gene=SLC29A1
ENSG00000273217	Novel Protein	Protein Coding	10	GC05M131425	7.55855	https://www.genecards.org/cgi-bin/carddisp.pl?gene=ENSG00000273217
APOA2	Apolipoprotein A2	Protein Coding	47	GC01M161222	7.55841	https://www.genecards.org/cgi-bin/carddisp.pl?gene=APOA2
CCR2	C-C Motif Chemokine Receptor 2	Protein Coding	48	GC03P047181	7.55749	https://www.genecards.org/cgi-bin/carddisp.pl?gene=CCR2
ATP2B1	ATPase Plasma Membrane Ca2+ Transporting 1	Protein Coding	46	GC12M089588	7.55385	https://www.genecards.org/cgi-bin/carddisp.pl?gene=ATP2B1
SRSF8	Serine And Arginine Rich Splicing Factor 8	Protein Coding	33	GC11P095066	7.55325	https://www.genecards.org/cgi-bin/carddisp.pl?gene=SRSF8
PRPF4B	Pre-MRNA Processing Factor 4B	Protein Coding	44	GC06P004021	7.55092	https://www.genecards.org/cgi-bin/carddisp.pl?gene=PRPF4B
RANBP2	RAN Binding Protein 2	Protein Coding	49	GC02P108719	7.53963	https://www.genecards.org/cgi-bin/carddisp.pl?gene=RANBP2
GRM2	Glutamate Metabotropic Receptor 2	Protein Coding	47	GC03P051707	7.53664	https://www.genecards.org/cgi-bin/carddisp.pl?gene=GRM2
RPTOR	Regulatory Associated Protein Of MTOR Complex 1	Protein Coding	47	GC17P080544	7.53611	https://www.genecards.org/cgi-bin/carddisp.pl?gene=RPTOR
XRCC4	X-Ray Repair Cross Complementing 4	Protein Coding	45	GC05P083077	7.53357	https://www.genecards.org/cgi-bin/carddisp.pl?gene=XRCC4
ARID1B	AT-Rich Interaction Domain 1B	Protein Coding	47	GC06P156777	7.53218	https://www.genecards.org/cgi-bin/carddisp.pl?gene=ARID1B
NF2	NF2, Moesin-Ezrin-Radixin Like (MERLIN) Tumor Suppressor	Protein Coding	50	GC22P029603	7.5246	https://www.genecards.org/cgi-bin/carddisp.pl?gene=NF2
MIR22	MicroRNA 22	RNA Gene	23	GC17M001713	7.52383	https://www.genecards.org/cgi-bin/carddisp.pl?gene=MIR22
EFTUD2	Elongation Factor Tu GTP Binding Domain Containing 2	Protein Coding	45	GC17M049914	7.52371	https://www.genecards.org/cgi-bin/carddisp.pl?gene=EFTUD2
BIVM-ERCC5	BIVM-ERCC5 Readthrough	Protein Coding	19	GC13P102816	7.5218	https://www.genecards.org/cgi-bin/carddisp.pl?gene=BIVM-ERCC5
KRT18	Keratin 18	Protein Coding	51	GC12P052948	7.51721	https://www.genecards.org/cgi-bin/carddisp.pl?gene=KRT18
SEMA4D	Semaphorin 4D	Protein Coding	50	GC09M089360	7.51365	https://www.genecards.org/cgi-bin/carddisp.pl?gene=SEMA4D
HK2	Hexokinase 2	Protein Coding	48	GC02P074833	7.51158	https://www.genecards.org/cgi-bin/carddisp.pl?gene=HK2
CD9	CD9 Molecule	Protein Coding	46	GC12P022327	7.50605	https://www.genecards.org/cgi-bin/carddisp.pl?gene=CD9
MMP8	Matrix Metallopeptidase 8	Protein Coding	51	GC11M102617	7.50313	https://www.genecards.org/cgi-bin/carddisp.pl?gene=MMP8
ADCY5	Adenylate Cyclase 5	Protein Coding	51	GC03M123282	7.50193	https://www.genecards.org/cgi-bin/carddisp.pl?gene=ADCY5
HBP1	HMG-Box Transcription Factor 1	Protein Coding	41	GC07P107168	7.497	https://www.genecards.org/cgi-bin/carddisp.pl?gene=HBP1
CYP21A2	Cytochrome P450 Family 21 Subfamily A Member 2	Protein Coding	46	GC06P087764	7.49693	https://www.genecards.org/cgi-bin/carddisp.pl?gene=CYP21A2
G3BP1	G3BP Stress Granule Assembly Factor 1	Protein Coding	43	GC05P151771	7.49668	https://www.genecards.org/cgi-bin/carddisp.pl?gene=G3BP1
FHL1	Four And A Half LIM Domains 1	Protein Coding	47	GC0XP136146	7.49605	https://www.genecards.org/cgi-bin/carddisp.pl?gene=FHL1
OLR1	Oxidized Low Density Lipoprotein Receptor 1	Protein Coding	45	GC12M021842	7.49255	https://www.genecards.org/cgi-bin/carddisp.pl?gene=OLR1
ANXA1	Annexin A1	Protein Coding	51	GC09P073151	7.48506	https://www.genecards.org/cgi-bin/carddisp.pl?gene=ANXA1
CANX	Calnexin	Protein Coding	47	GC05P179678	7.48426	https://www.genecards.org/cgi-bin/carddisp.pl?gene=CANX
GUCY2C	Guanylate Cyclase 2C	Protein Coding	47	GC12M014612	7.4828	https://www.genecards.org/cgi-bin/carddisp.pl?gene=GUCY2C
MPG	N-Methylpurine DNA Glycosylase	Protein Coding	43	GC16P012586	7.47951	https://www.genecards.org/cgi-bin/carddisp.pl?gene=MPG
ECE1	Endothelin Converting Enzyme 1	Protein Coding	51	GC01M021217	7.47905	https://www.genecards.org/cgi-bin/carddisp.pl?gene=ECE1
STXBP2	Syntaxin Binding Protein 2	Protein Coding	47	GC19P007906	7.47778	https://www.genecards.org/cgi-bin/carddisp.pl?gene=STXBP2
ADSS1	Adenylosuccinate Synthase 1	Protein Coding	44	GC14P110194	7.47759	https://www.genecards.org/cgi-bin/carddisp.pl?gene=ADSS1
MFN2	Mitofusin 2	Protein Coding	50	GC01P011980	7.47603	https://www.genecards.org/cgi-bin/carddisp.pl?gene=MFN2
PABPC1	Poly(A) Binding Protein Cytoplasmic 1	Protein Coding	45	GC08M100685	7.47583	https://www.genecards.org/cgi-bin/carddisp.pl?gene=PABPC1
TCFL5	Transcription Factor Like 5	Protein Coding	37	GC20M062841	7.47525	https://www.genecards.org/cgi-bin/carddisp.pl?gene=TCFL5
RIT2	Ras Like Without CAAX 2	Protein Coding	42	GC18M042743	7.4714	https://www.genecards.org/cgi-bin/carddisp.pl?gene=RIT2
GART	Phosphoribosylglycinamide Formyltransferase, Phosphoribosylglycinamide Synthetase, Phosphoribosylaminoimidazole Synthetase	Protein Coding	46	GC21M033503	7.46897	https://www.genecards.org/cgi-bin/carddisp.pl?gene=GART
TUBB3	Tubulin Beta 3 Class III	Protein Coding	51	GC16P091470	7.46868	https://www.genecards.org/cgi-bin/carddisp.pl?gene=TUBB3
AHSG	Alpha 2-HS Glycoprotein	Protein Coding	46	GC03P186632	7.467	https://www.genecards.org/cgi-bin/carddisp.pl?gene=AHSG
MAPKAP1	MAPK Associated Protein 1	Protein Coding	45	GC09M125437	7.46525	https://www.genecards.org/cgi-bin/carddisp.pl?gene=MAPKAP1
RPS6	Ribosomal Protein S6	Protein Coding	45	GC09M019375	7.46256	https://www.genecards.org/cgi-bin/carddisp.pl?gene=RPS6
GRSF1	G-Rich RNA Sequence Binding Factor 1	Protein Coding	42	GC04M070815	7.46089	https://www.genecards.org/cgi-bin/carddisp.pl?gene=GRSF1
ARID5B	AT-Rich Interaction Domain 5B	Protein Coding	43	GC10P061901	7.46056	https://www.genecards.org/cgi-bin/carddisp.pl?gene=ARID5B
CUL1	Cullin 1	Protein Coding	45	GC07P148697	7.46017	https://www.genecards.org/cgi-bin/carddisp.pl?gene=CUL1
DCAF7	DDB1 And CUL4 Associated Factor 7	Protein Coding	40	GC17P063550	7.45718	https://www.genecards.org/cgi-bin/carddisp.pl?gene=DCAF7
SET	SET Nuclear Proto-Oncogene	Protein Coding	47	GC09P129028	7.45626	https://www.genecards.org/cgi-bin/carddisp.pl?gene=SET
RAB33B	RAB33B, Member RAS Oncogene Family	Protein Coding	43	GC04P139439	7.4467	https://www.genecards.org/cgi-bin/carddisp.pl?gene=RAB33B
PKD1	Polycystin 1, Transient Receptor Potential Channel Interacting	Protein Coding	48	GC16M007548	7.44465	https://www.genecards.org/cgi-bin/carddisp.pl?gene=PKD1
KCNMA1	Potassium Calcium-Activated Channel Subfamily M Alpha 1	Protein Coding	52	GC10M076869	7.44298	https://www.genecards.org/cgi-bin/carddisp.pl?gene=KCNMA1
G6PC1	Glucose-6-Phosphatase Catalytic Subunit 1	Protein Coding	45	GC17P059240	7.44016	https://www.genecards.org/cgi-bin/carddisp.pl?gene=G6PC1
CASP2	Caspase 2	Protein Coding	50	GC07P148816	7.43948	https://www.genecards.org/cgi-bin/carddisp.pl?gene=CASP2
SUPT6H	SPT6 Homolog, Histone Chaperone And Transcription Elongation Factor	Protein Coding	41	GC17P028662	7.43832	https://www.genecards.org/cgi-bin/carddisp.pl?gene=SUPT6H
TNC	Tenascin C	Protein Coding	52	GC09M115019	7.43823	https://www.genecards.org/cgi-bin/carddisp.pl?gene=TNC
ADSS2	Adenylosuccinate Synthase 2	Protein Coding	45	GC01M244410	7.43805	https://www.genecards.org/cgi-bin/carddisp.pl?gene=ADSS2
STMN1	Stathmin 1	Protein Coding	47	GC01M025884	7.43757	https://www.genecards.org/cgi-bin/carddisp.pl?gene=STMN1
IDH2	Isocitrate Dehydrogenase (NADP(+)) 2	Protein Coding	55	GC15M090083	7.43376	https://www.genecards.org/cgi-bin/carddisp.pl?gene=IDH2
SRPK1	SRSF Protein Kinase 1	Protein Coding	50	GC06M069350	7.43077	https://www.genecards.org/cgi-bin/carddisp.pl?gene=SRPK1
DGKQ	Diacylglycerol Kinase Theta	Protein Coding	44	GC04M000958	7.42706	https://www.genecards.org/cgi-bin/carddisp.pl?gene=DGKQ
PRPF4	Pre-MRNA Processing Factor 4	Protein Coding	45	GC09P113275	7.42111	https://www.genecards.org/cgi-bin/carddisp.pl?gene=PRPF4
HBG1	Hemoglobin Subunit Gamma 1	Protein Coding	42	GC11M006668	7.41891	https://www.genecards.org/cgi-bin/carddisp.pl?gene=HBG1
PRDX2	Peroxiredoxin 2	Protein Coding	48	GC19M012796	7.41745	https://www.genecards.org/cgi-bin/carddisp.pl?gene=PRDX2
TBXA2R	Thromboxane A2 Receptor	Protein Coding	52	GC19M003594	7.41436	https://www.genecards.org/cgi-bin/carddisp.pl?gene=TBXA2R
RDX	Radixin	Protein Coding	49	GC11M109864	7.41192	https://www.genecards.org/cgi-bin/carddisp.pl?gene=RDX
AKR1A1	Aldo-Keto Reductase Family 1 Member A1	Protein Coding	47	GC01P045550	7.41142	https://www.genecards.org/cgi-bin/carddisp.pl?gene=AKR1A1
EXO1	Exonuclease 1	Protein Coding	45	GC01P241847	7.40996	https://www.genecards.org/cgi-bin/carddisp.pl?gene=EXO1
CETN2	Centrin 2	Protein Coding	43	GC0XM152827	7.40431	https://www.genecards.org/cgi-bin/carddisp.pl?gene=CETN2
GZMB	Granzyme B	Protein Coding	50	GC14M024630	7.40065	https://www.genecards.org/cgi-bin/carddisp.pl?gene=GZMB
WDR4	WD Repeat Domain 4	Protein Coding	41	GC21M042843	7.39938	https://www.genecards.org/cgi-bin/carddisp.pl?gene=WDR4
NOG	Noggin	Protein Coding	49	GC17P056593	7.39907	https://www.genecards.org/cgi-bin/carddisp.pl?gene=NOG
MB	Myoglobin	Protein Coding	45	GC22M035606	7.39518	https://www.genecards.org/cgi-bin/carddisp.pl?gene=MB
PSEN2	Presenilin 2	Protein Coding	52	GC01P226870	7.39506	https://www.genecards.org/cgi-bin/carddisp.pl?gene=PSEN2
RANBP3	RAN Binding Protein 3	Protein Coding	40	GC19M005916	7.39167	https://www.genecards.org/cgi-bin/carddisp.pl?gene=RANBP3
JUP	Junction Plakoglobin	Protein Coding	50	GC17M041754	7.39113	https://www.genecards.org/cgi-bin/carddisp.pl?gene=JUP
RBM17	RNA Binding Motif Protein 17	Protein Coding	42	GC10P006089	7.38577	https://www.genecards.org/cgi-bin/carddisp.pl?gene=RBM17
DTYMK	Deoxythymidylate Kinase	Protein Coding	46	GC02M241675	7.38419	https://www.genecards.org/cgi-bin/carddisp.pl?gene=DTYMK
FRS3	Fibroblast Growth Factor Receptor Substrate 3	Protein Coding	39	GC06M069418	7.37707	https://www.genecards.org/cgi-bin/carddisp.pl?gene=FRS3
SMARCE1	SWI/SNF Related, Matrix Associated, Actin Dependent Regulator Of Chromatin, Subfamily E, Member 1	Protein Coding	47	GC17M040624	7.37647	https://www.genecards.org/cgi-bin/carddisp.pl?gene=SMARCE1
UBB	Ubiquitin B	Protein Coding	45	GC17P016380	7.37586	https://www.genecards.org/cgi-bin/carddisp.pl?gene=UBB
TUBA4A	Tubulin Alpha 4a	Protein Coding	49	GC02M219249	7.37522	https://www.genecards.org/cgi-bin/carddisp.pl?gene=TUBA4A
API5	Apoptosis Inhibitor 5	Protein Coding	41	GC11P043311	7.37278	https://www.genecards.org/cgi-bin/carddisp.pl?gene=API5
ATF7IP	Activating Transcription Factor 7 Interacting Protein	Protein Coding	39	GC12P014365	7.36497	https://www.genecards.org/cgi-bin/carddisp.pl?gene=ATF7IP
ITGA4	Integrin Subunit Alpha 4	Protein Coding	50	GC02P181456	7.35328	https://www.genecards.org/cgi-bin/carddisp.pl?gene=ITGA4
SLC26A2	Solute Carrier Family 26 Member 2	Protein Coding	47	GC05P149944	7.34958	https://www.genecards.org/cgi-bin/carddisp.pl?gene=SLC26A2
HTR2B	5-Hydroxytryptamine Receptor 2B	Protein Coding	48	GC02M231108	7.34833	https://www.genecards.org/cgi-bin/carddisp.pl?gene=HTR2B
HSPA1L	Heat Shock Protein Family A (Hsp70) Member 1 Like	Protein Coding	47	GC06M031809	7.34621	https://www.genecards.org/cgi-bin/carddisp.pl?gene=HSPA1L
CCK	Cholecystokinin	Protein Coding	44	GC03M042274	7.34233	https://www.genecards.org/cgi-bin/carddisp.pl?gene=CCK
AKAP1	A-Kinase Anchoring Protein 1	Protein Coding	43	GC17P057085	7.34103	https://www.genecards.org/cgi-bin/carddisp.pl?gene=AKAP1
[truncated: 5,662 more rows]
