# Supplementary material for: RASGRP2 is a potential immune-related biomarker and regulates mitochondrial-dependent apoptosis in lung adenocarcinoma
Source: Front Immunol. 2023 Feb 3;14:1100231. doi: 10.3389/fimmu.2023.1100231 (PMC9936229; doi:10.3389/fimmu.2023.1100231)
Supplement: Supplementary Table 3 — Predictive transcription factor in CHEA. [file Table_3.xlsx]

## Sheet: Table S3 CHEA
source source_desc source_id target target_desc target_id weight
RASGRP2 na 10235 TP63 na 8626 1
RASGRP2 na 10235 FLI1 na 2313 1
RASGRP2 na 10235 RUNX1 na 861 1
RASGRP2 na 10235 MYC na 4609 1
RASGRP2 na 10235 SPI1 na 6688 1
RASGRP2 na 10235 KLF4 na 9314 1
RASGRP2 na 10235 NANOG na 79923 1
RASGRP2 na 10235 EGR1 na 1958 1
RASGRP2 na 10235 GATA2 na 2624 1
RASGRP2 na 10235 ASH2L na 9070 1
RASGRP2 na 10235 TET1 na 80312 1
RASGRP2 na 10235 ERG na 2078 1
RASGRP2 na 10235 SRY na 6736 1
RASGRP2 na 10235 WT1 na 7490 1
RASGRP2 na 10235 FOS na 23528 1
RASGRP2 na 10235 DMRT1 na 1761 1
RASGRP2 na 10235 PRDM14 na 63978 1
RASGRP2 na 10235 MECOM na 2122 1
RASGRP2 na 10235 TCF7 na 6932 1
RASGRP2 na 10235 EZH2 na 2146 1
RASGRP2 na 10235 MYB na 4602 1
RASGRP2 na 10235 LMO2 na 4005 1
RASGRP2 na 10235 EWSR1 na 2130 1
RASGRP2 na 10235 NR0B1 na 190 1
RASGRP2 na 10235 ATF1 na 602 1
RASGRP2 na 10235 CEBPB na 1051 1
