# Supplementary material for: RASGRP2 is a potential immune-related biomarker and regulates mitochondrial-dependent apoptosis in lung adenocarcinoma
Source: Front Immunol. 2023 Feb 3;14:1100231. doi: 10.3389/fimmu.2023.1100231 (PMC9936229; doi:10.3389/fimmu.2023.1100231)
Supplement: Supplementary Table 4 — Predictive transcription factor in GRNdb. [file Table_4.xlsx]

## Sheet: Table S4 GRNdb 
肺癌组织
condition tf gene bestmotif nes
Lung-Tumor SMAD3 RASGRP2 cisbp__M1573 5.77
Lung-Tumor SUPT20H RASGRP2 dbcorrdb__GABPA__ENCSR000BLO_1__m1 5.7
Lung-Tumor SMARCA4 RASGRP2 dbcorrdb__PHF8__ENCSR000AQH_1__m1 5.62
Lung-Tumor CREB1 RASGRP2 dbcorrdb__ELK1__ENCSR000ECI_1__m1 5.51
Lung-Tumor IRF1 RASGRP2 dbcorrdb__POLR2A__ENCSR000BGO_1__m1 5.51
Lung-Tumor RAD21 RASGRP2 dbcorrdb__GABPA__ENCSR000BHS_1__m1 5.47
Lung-Tumor KDM5A RASGRP2 dbcorrdb__HCFC1__ENCSR000ECH_1__m3 5.39
Lung-Tumor BCLAF1 RASGRP2 dbcorrdb__BCLAF1__ENCSR000BKH_1__m1 5.25
Lung-Tumor SP2 RASGRP2 dbcorrdb__ELF1__ENCSR000BPT_1__m2 5.06
Lung-Tumor POLR2A RASGRP2 dbcorrdb__POLR2A__ENCSR000EAU_1__m1 4.99
Lung-Tumor HCFC1 RASGRP2 dbcorrdb__HCFC1__ENCSR000ECH_1__m3 4.74
Lung-Tumor ELK3 RASGRP2 taipale_cyt_meth__ELK3_ACCGGAAGTN_FL 4.69
Lung-Tumor KLF3 RASGRP2 transfac_pro__M07460 4.69
Lung-Tumor ETS1 RASGRP2 dbcorrdb__TAF1__ENCSR000BJN_1__m1 4.63
Lung-Tumor FLI1 RASGRP2 taipale_cyt_meth__FLI1_NACCGGAARTN_FL 4.6
Lung-Tumor TAF7 RASGRP2 dbcorrdb__POLR2A__ENCSR000DKT_1__m1 4.31
Lung-Tumor IKZF1 RASGRP2 transfac_pro__M07087 4.08
Lung-Tumor MYC RASGRP2 dbcorrdb__ELK4__ENCSR000EVI_1__m1 4.03
Lung-Tumor ATF1 RASGRP2 dbcorrdb__POLR2AphosphoS2__ENCSR000ECT_1__m1 4.02
Lung-Tumor FOS RASGRP2 cisbp__M0361 3.9
Lung-Tumor FOSB RASGRP2 cisbp__M0361 3.81
Lung-Tumor JUNB RASGRP2 cisbp__M0361 3.71
Lung-Tumor NR2C2 RASGRP2 cisbp__M4549 3.66
Lung-Tumor EP300 RASGRP2 transfac_pro__M04826 3.62
Lung-Tumor KLF2 RASGRP2 transfac_pro__M07461 3.6
Lung-Tumor LEF1 RASGRP2 cisbp__M1598 3.56
Lung-Tumor ETV6 RASGRP2 dbcorrdb__ELF1__ENCSR000BMB_1__m1 3.49
Lung-Tumor TCF7 RASGRP2 cisbp__M1579 3.49
Lung-Tumor FOXP1 RASGRP2 cisbp__M3276 3.46
Lung-Tumor NR1D1 RASGRP2 cisbp__M6454 3.42
Lung-Tumor ZNF91 RASGRP2 dbcorrdb__PHF8__ENCSR000AQH_1__m2 3.36
Lung-Tumor NFYA RASGRP2 flyfactorsurvey__CG5669_SOLEXA_5_FBgn0039169 3.32
Lung-Tumor RELA RASGRP2 stark__MRYTTCCGYY 3.3
Lung-Tumor NR3C1 RASGRP2 dbcorrdb__CHD2__ENCSR000EED_1__m1 3.2
Lung-Tumor RREB1 RASGRP2 dbcorrdb__RBBP5__ENCSR000AQC_1__m5 3.12
Lung-Tumor GTF2F1 RASGRP2 dbcorrdb__GTF2F1__ENCSR000ECZ_1__m1 3.08
Lung-Tumor CHD2 RASGRP2 dbcorrdb__BRCA1__ENCSR000EDB_1__m1 3.01
